# Supplementary material for: Species Discrimination of Stomoxys Flies S. bengalensis, S. calcitrans, and S. sitiens (Diptera: Muscidae) Using Wing Geometric Morphometrics
Source: Animals (Basel). 2023 Feb 13;13(4):647. doi: 10.3390/ani13040647 (PMC9951760; doi:10.3390/ani13040647)
Supplement: Supplementary file 1 [file animals-13-00647-s001.zip]

Archive with 2 entries (2 files):
- Supplementary Materials TableS1.xlsx
- Supplementary Materials TableS2.xlsx
