# Supplementary material for: Species Discrimination of Stomoxys Flies S. bengalensis, S. calcitrans, and S. sitiens (Diptera: Muscidae) Using Wing Geometric Morphometrics
Source: Animals (Basel). 2023 Feb 13;13(4):647. doi: 10.3390/ani13040647 (PMC9951760; doi:10.3390/ani13040647)
Supplement: Supplementary file 1 [file animals-13-00647-s001.zip › Supplementary Materials TableS1.xlsx]

## Sheet: Male wing landmarks
3.17073	2.76965	2.34146	2.04239	3.40244	1.78785	3.43902	1.64845	0.487805	1.90906	0.426829	1.66058	1.10976	1.08483	4.87805	1.503	3.13415	0.98786	3.96341	0.963618
3.48466	2.33541	2.80368	1.66467	3.76687	1.39637	3.80982	1.26222	1.06748	1.5671	1.0184	1.3232	1.59509	0.810991	5.10429	1.06709	3.44172	0.640256	4.26994	0.621963
2.9878	2.9151	2.2439	2.2545	3.19512	1.9939	3.2378	1.86057	0.445122	2.11511	0.402439	1.89693	1.02439	1.37573	4.65854	1.68482	2.93293	1.23634	3.75	1.22422
3.06743	3.12805	2.19628	2.40854	3.38644	2.11585	3.42938	1.94512	0.368091	2.2439	0.306743	1.97561	0.993847	1.45122	4.86494	1.78659	3.04902	1.29878	3.90177	1.29268
3.1234	3.31301	2.33329	2.47249	3.49376	2.23935	3.54314	2.07983	0.401227	2.27616	0.351845	1.9694	1.06171	1.4111	5.09867	1.9694	3.16043	1.34361	4.09869	1.37428
3.35179	3.05533	2.55551	2.38659	3.59252	2.06143	3.64191	1.91418	0.765418	2.3007	0.691345	2.03075	1.32096	1.46631	5.05546	1.71786	3.26537	1.26385	4.09252	1.2209
2.99381	3.25	2.18401	2.45732	3.27601	2.2378	3.3435	2.10366	0.325147	2.22561	0.312878	1.95122	1.03679	1.40854	4.92015	2.04268	3.05516	1.39634	3.97539	1.44512
3.02463	3.30687	2.18514	2.60746	3.24068	2.31297	3.29006	2.16573	0.364191	2.49089	0.314809	2.22708	0.90739	1.69945	4.69127	1.94486	2.90735	1.48472	3.75302	1.45404
2.878	3.22412	2.11581	2.44233	3.21945	2.26052	3.28043	2.12113	0.256093	2.09083	0.243898	1.82418	0.975592	1.33328	4.79869	2.10295	3.01214	1.40601	3.86578	1.47267
2.82209	3.26226	2.03067	2.46956	3.16564	2.22565	3.22086	2.07321	0.134969	2.17687	0.0981595	1.87808	0.858896	1.39027	4.66258	1.95126	2.90798	1.37198	3.76074	1.41466
3.11043	3.07323	2.2454	2.27443	3.5092	2.05492	3.57669	1.89638	0.435583	2.02443	0.392638	1.75003	1.09816	1.17685	5.04294	1.8476	3.20859	1.12807	4.11043	1.19514
3.2378	2.7151	2.5	1.94542	3.53659	1.71512	3.58537	1.58179	0.646341	1.68482	0.621951	1.40603	1.28659	0.903013	4.96341	1.49694	3.32317	0.866651	4.12195	0.903013
3	3.1454	2.16463	2.40602	3.2439	2.07875	3.28049	1.92118	0.304878	2.29693	0.243902	2.0242	0.902439	1.43028	4.81098	1.70906	2.93293	1.23028	3.83537	1.18786
3.04268	3.09085	2.35366	2.34541	3.46951	2.10905	3.51829	1.95754	0.5	2.05451	0.445122	1.77572	1.14634	1.29089	4.90244	1.85451	3.14634	1.26664	4.03659	1.33331
3.15854	2.6848	2.43902	1.98784	3.47561	1.75148	3.52439	1.61815	0.609756	1.79997	0.573171	1.56361	1.2378	1.0424	4.85366	1.48482	3.14024	0.927255	3.97561	0.939376
3.07975	2.93908	2.46012	2.25004	3.39264	1.98174	3.44172	1.8476	0.656442	2.14028	0.613497	1.87808	1.17791	1.35978	4.69939	1.64637	3.07975	1.19514	3.88344	1.17685
2.96341	2.98176	2.12805	2.24844	3.22561	2.00602	3.28049	1.85451	0.390244	1.97572	0.341463	1.73936	1.0061	1.21816	4.76829	1.7636	3.0061	1.1818	3.88415	1.22422
2.78044	3.16352	2.02435	2.38173	3.20116	2.1575	3.25604	2.02417	0.176826	2.09083	0.158534	1.81205	0.829253	1.3454	4.68284	1.86054	2.79873	1.32116	3.72554	1.33934
2.93897	2.99989	2.06094	2.21204	3.21336	1.96962	3.27433	1.82418	0.121949	1.94538	0.0792668	1.70297	0.835351	1.16965	4.76821	1.71509	2.95726	1.12723	3.85359	1.13329
3.3619	2.92073	2.64412	2.15854	3.72999	1.92683	3.80361	1.7622	0.791396	1.92073	0.742317	1.65854	1.37421	1.07927	5.2453	1.66463	3.46006	1.03049	4.34961	1.06098
2.96951	2.84843	2.17073	2.06663	3.31098	1.82421	3.37805	1.6727	0.280488	1.80603	0.262195	1.5333	0.957317	1.03028	4.85976	1.56967	2.93293	0.963618	3.85976	1.00604
3.03045	3.09129	2.26364	2.4084	3.30037	2.12183	3.36171	1.9816	0.404878	2.26207	0.38034	1.9755	1.07967	1.45724	4.76038	1.84136	3.00591	1.33529	3.86474	1.34749
2.90848	3.02413	2.21947	2.33325	3.23775	2.12719	3.29262	1.98781	0.475601	2.12719	0.420724	1.88478	1.07315	1.41207	4.63406	1.9272	2.97556	1.38783	3.77432	1.43025
3.3414	2.90292	2.6219	2.12719	3.71944	1.90902	3.78042	1.75145	0.792668	1.91508	0.731694	1.6363	1.35973	1.07269	5.20722	1.65448	3.42677	1.0242	4.32919	1.06663
3.13409	3.02413	2.3902	2.2484	3.42677	2.01811	3.48164	1.87266	0.414627	2.10295	0.365847	1.85448	1.01218	1.27874	4.95113	1.75145	3.12189	1.14541	4.03651	1.13935
2.96336	3.13322	2.22557	2.38173	3.37799	2.15144	3.43896	2.01205	0.439016	2.10901	0.420724	1.85448	1.09754	1.3454	4.83528	1.90902	3.08531	1.29692	3.96944	1.32722
3.17677	2.87868	2.40239	2.13931	3.48774	1.84842	3.55481	1.69085	0.499991	1.94538	0.463406	1.66054	1.10974	1.10905	5.0121	1.56964	3.12799	0.969661	3.99993	0.95754
3.21945	2.78172	2.54873	2.10901	3.53652	1.87266	3.59749	1.73327	0.695109	1.9575	0.62194	1.70297	1.27437	1.15753	4.98771	1.61812	3.29262	1.08481	4.12188	1.11511
2.93897	2.66051	2.24996	1.8969	3.26214	1.67873	3.32311	1.5454	0.371944	1.606	0.341457	1.38783	0.999982	0.890876	4.75601	1.46055	2.96336	0.842393	3.87798	0.878755
3	3.10903	2.12195	2.29693	3.29268	2.04845	3.33537	1.89087	0.304878	2.06057	0.280488	1.79997	0.932927	1.25452	4.91463	1.76966	2.96341	1.15755	3.83537	1.16968
2.9878	2.57571	2.17683	1.78179	3.33537	1.58179	3.39024	1.43634	0.347561	1.4727	0.317073	1.17574	1.03659	0.696957	4.84146	1.37573	3.07927	0.73938	3.98171	0.787864
3.06707	2.9151	2.43902	2.23632	3.37805	1.95754	3.42073	1.82421	0.652439	2.12723	0.603659	1.87875	1.17073	1.35149	4.69512	1.64239	3.06707	1.18786	3.86585	1.16968
3.04878	2.92116	2.29268	2.1636	3.37195	1.90906	3.43902	1.77572	0.487805	1.90906	0.469512	1.66664	1.15244	1.15149	4.86585	1.62421	3.10366	1.07877	3.93293	1.09089
3.09756	2.59995	2.2439	1.87875	3.29268	1.58179	3.34146	1.44846	0.414634	1.703	0.402439	1.42422	1.06098	0.915135	4.81707	1.26664	3.02439	0.793925	3.90854	0.757562
2.77439	3.16358	2.03659	2.39389	3.20732	2.15148	3.2561	2.01814	0.182927	2.10299	0.140244	1.81815	0.817073	1.35149	4.65244	1.87875	2.80488	1.32119	3.73171	1.33937
2.9939	3.30297	2.2439	2.52723	3.29268	2.32117	3.35366	2.17572	0.47561	2.26056	0.426829	1.98784	1.12805	1.47876	4.82317	2.12723	3.10976	1.49088	3.95122	1.5333
3.15854	2.59389	2.44512	1.91512	3.39634	1.64239	3.46341	1.49088	0.609756	1.78179	0.579268	1.52118	1.21951	0.993921	4.80488	1.33331	3.13415	0.848469	3.92073	0.830288
3.07927	2.67268	2.31707	1.95754	3.39024	1.75148	3.45122	1.62421	0.560976	1.7636	0.536585	1.50906	1.19512	1.0424	4.71951	1.49088	3.09756	0.951497	3.88415	0.98786
3.04878	2.69692	2.31707	1.93936	3.35366	1.71512	3.40244	1.56967	0.396341	1.75754	0.365854	1.46664	1.03659	0.9818	4.79268	1.44846	3.07927	0.909074	3.96341	0.939376
3.34146	3.09691	2.59146	2.32117	3.73171	2.10905	3.79268	1.9636	0.786585	2.01814	0.768293	1.73936	1.47561	1.26664	5.14634	1.87269	3.43902	1.27876	4.26829	1.30301
2.89024	3.24236	2.12195	2.44238	3.21341	2.27268	3.28049	2.13329	0.243902	2.09087	0.243902	1.81815	0.97561	1.32725	4.80488	2.10299	3.01829	1.41209	3.87195	1.48482
3.14634	3.02419	2.37805	2.29087	3.40244	2.03027	3.45122	1.89087	0.579268	2.1939	0.5	1.92118	1.14634	1.35149	4.90854	1.73936	3.15854	1.22422	4.02439	1.2121
2.90244	2.73328	2.23171	2.01814	3.20732	1.78785	3.26829	1.64845	0.439024	1.78785	0.402439	1.55149	1.07317	1.04847	4.61585	1.55755	2.95732	0.999981	3.78049	0.999981
2.85366	2.92116	2.10976	2.21208	3.19512	1.99996	3.2561	1.87269	0.353659	2.00602	0.335366	1.76966	0.969512	1.30301	4.53659	1.76966	2.89024	1.23028	3.67683	1.26058
3.14024	3.18176	2.39024	2.47268	3.44512	2.21208	3.4939	2.06663	0.47561	2.27268	0.463415	2.00602	1.09756	1.503	4.85976	1.90906	3.15854	1.39391	4.0122	1.38179
2.84146	3.11509	2.14634	2.33329	3.23171	2.11511	3.26829	1.96966	0.268293	2.09087	0.256098	1.83027	0.963415	1.32725	4.71341	1.84845	2.87805	1.24846	3.7622	1.27876
3.10976	3.23024	2.2561	2.4545	3.43293	2.20602	3.46341	2.05451	0.420732	2.24844	0.396341	1.93936	1.07317	1.40603	4.93902	1.90299	3.10366	1.33937	3.96341	1.33937
3.18293	3.04843	2.37805	2.26056	3.46341	2.05451	3.5	1.90906	0.603659	1.96966	0.609756	1.66664	1.30488	1.23028	4.9878	1.81209	3.26829	1.2121	4.08537	1.25452
3.09756	3.21812	2.34756	2.38177	3.5	2.14541	3.54878	2.01208	0.378049	2.1636	0.347561	1.90299	1.08537	1.36361	5.01829	1.93936	3.20732	1.29089	4.14634	1.32725
3.39024	3.05449	2.56098	2.32117	3.69512	2.03027	3.7439	1.88481	0.567073	2.13329	0.542683	1.85451	1.20732	1.33937	5.20122	1.72118	3.27439	1.19392	4.21341	1.19998
3.17683	2.9454	2.35976	2.13935	3.54878	1.92118	3.59756	1.78179	0.52439	1.84845	0.5	1.54543	1.21951	1.03634	5.04878	1.66058	3.22561	1.01816	4.11585	1.04847
3.03049	3.26661	2.22561	2.46662	3.28049	2.2545	3.32317	2.10299	0.463415	2.18784	0.439024	1.89693	1.11585	1.43634	4.82927	2.00602	3.10976	1.41209	3.93293	1.45452
3.20732	3.06055	2.39024	2.26662	3.54878	1.98178	3.58537	1.83633	0.45122	2.11511	0.414634	1.87875	1.13415	1.30301	5.07317	1.69088	3.2439	1.12119	4.14634	1.15755
3.07317	2.80601	2.29268	2.00602	3.40244	1.77572	3.45122	1.63027	0.29878	1.66664	0.292683	1.38785	1.0122	0.927255	4.96341	1.52724	3.06098	0.915135	4	0.951497
3.40244	3.06055	2.56707	2.32117	3.70732	2.03027	3.7439	1.89693	0.560976	2.13329	0.52439	1.86057	1.19512	1.33937	5.20122	1.72118	3.28049	1.20604	4.19512	1.19998
3.09146	2.85366	2.5122	2.22561	3.46341	1.98171	3.4939	1.83537	0.890244	2.11585	0.841463	1.87805	1.40244	1.37805	4.82317	1.69512	3.2378	1.22561	3.89024	1.21951
3.19512	2.82419	2.65854	2.09087	3.60976	1.88481	3.64634	1.73936	0.853659	1.90906	0.804878	1.66664	1.43902	1.16968	5.04878	1.63633	3.46341	1.10301	4.19512	1.10907
2.86585	2.98782	2.31707	2.32117	3.28049	2.12117	3.31707	1.98178	0.634146	2.08481	0.609756	1.86057	1.20732	1.38785	4.65854	1.89693	3.14634	1.35149	3.91463	1.37573
3.15854	2.79389	2.65244	2.18784	3.54878	1.98178	3.57927	1.86057	1.12805	1.99996	1.09146	1.7636	1.64024	1.30907	4.84756	1.7636	3.5061	1.27876	4.13415	1.27876
3.20732	2.79995	2.60976	2.09693	3.53659	1.86057	3.59146	1.72724	0.804878	2.01814	0.756098	1.7333	1.28049	1.21816	5.0061	1.59391	3.39024	1.03634	4.15854	1.03634
2.89634	2.98176	2.23171	2.33329	3.20122	2.08481	3.2439	1.95754	0.664634	2.23026	0.621951	1.9939	1.2378	1.46058	4.47561	1.79997	3.07927	1.31513	3.78049	1.30301
3	2.81207	2.52439	2.18178	3.33537	2.00602	3.37805	1.87875	0.993902	1.95754	0.969512	1.703	1.56707	1.25452	4.67073	1.79997	3.32927	1.29695	3.91463	1.30301
2.95122	2.87873	2.53659	2.27269	3.40244	2.10299	3.43902	1.98784	0.97561	2.06663	0.926829	1.83633	1.5061	1.36361	4.68293	1.98178	3.2622	1.37573	3.93902	1.43634
2.94512	2.87873	2.43902	2.26056	3.29268	2.08481	3.33537	1.95754	0.768293	2.10299	0.731707	1.86057	1.32927	1.36361	4.57317	1.91512	3.19512	1.33937	3.82927	1.38785
3.37805	2.66662	2.89024	2.04239	3.75	1.87875	3.79268	1.73936	1.21951	1.94542	1.14634	1.703	1.72561	1.23028	5.10976	1.69088	3.64634	1.15755	4.30488	1.18786
3.05488	2.76965	2.4878	2.09693	3.46341	1.89693	3.5061	1.75754	0.890244	1.89087	0.847561	1.63027	1.4878	1.14543	4.79878	1.703	3.39024	1.12119	4	1.14543
3.16463	2.92722	2.65854	2.27875	3.54268	2.08481	3.57927	1.95754	1.05488	2.10905	1.0122	1.86663	1.59756	1.38179	4.82927	1.86057	3.39024	1.32725	4.04878	1.33937
2.70732	2.96358	2.18293	2.29693	3.09756	2.04239	3.14634	1.90299	0.530488	2.15148	0.439024	1.90906	1.04268	1.37573	4.42683	1.73936	2.9878	1.2424	3.64634	1.2424
3.18293	2.56359	2.64634	1.90906	3.5122	1.73936	3.55488	1.63027	1.14024	1.72118	1.09756	1.49088	1.62195	1.06059	4.80488	1.55755	3.40244	0.999981	4.06707	1.04847
2.82927	2.88479	2.35366	2.27875	3.08537	2.09087	3.13415	1.96966	0.957317	2.15754	0.902439	1.89693	1.39634	1.46664	4.30488	1.89693	3.06098	1.41209	3.63415	1.44846
2.87805	2.96964	2.43293	2.33329	3.23171	2.20602	3.27439	2.07269	0.859756	2.04845	0.841463	1.81815	1.41463	1.41209	4.4878	2.05451	3.21951	1.49694	3.84146	1.55149
3.10366	3.11509	2.55488	2.49086	3.43293	2.26662	3.47561	2.12723	0.902439	2.37571	0.853659	2.13329	1.40244	1.60603	4.79268	2.01814	3.31707	1.48482	4.0122	1.49694
2.7622	3.03631	2.17073	2.41814	3.11585	2.16966	3.15854	2.03027	0.560976	2.27269	0.512195	2.04239	1.15244	1.503	4.47561	1.90906	2.95732	1.41209	3.64634	1.41209
3.16463	2.9151	2.57927	2.21208	3.62195	1.98178	3.65854	1.84845	0.853659	2.03027	0.804878	1.75148	1.44512	1.23028	5	1.75754	3.53659	1.19392	4.20122	1.22422
3.15244	2.59995	2.57927	1.98178	3.4878	1.7333	3.52439	1.59997	0.902439	1.88481	0.823171	1.63027	1.40244	1.09695	4.82927	1.4424	3.29268	0.957558	3.98171	0.957558
2.96951	2.86661	2.42073	2.18784	3.37195	2.00602	3.41463	1.88481	0.835366	1.9333	0.810976	1.68482	1.44512	1.23634	4.79268	1.87269	3.29268	1.20604	3.94512	1.26058
3.03049	3.29085	2.41463	2.59389	3.30488	2.37571	3.34146	2.23632	0.731707	2.39996	0.670732	2.18178	1.2378	1.6727	4.82927	2.11511	3.27439	1.57573	4	1.56967
3.10976	2.93934	2.45732	2.29087	3.35366	2.06057	3.39634	1.91512	0.926829	2.16966	0.865854	1.88481	1.52439	1.35149	4.7561	1.76966	3.23171	1.24846	3.93293	1.25452
2.89024	2.73328	2.25	2.06057	3.21341	1.85451	3.2439	1.72724	0.560976	1.87875	0.530488	1.61815	1.14024	1.14543	4.62195	1.63633	3.13415	1.10907	3.78659	1.11513
2.7439	3.04237	2.19512	2.38177	3.06707	2.1636	3.10366	2.05451	0.615854	2.21814	0.54878	1.98178	1.12195	1.47876	4.46341	1.95754	3	1.42422	3.68902	1.43634
3.29268	3.19994	2.61585	2.59995	3.62195	2.2545	3.64024	2.11511	0.993902	2.58177	0.902439	2.31511	1.47561	1.7333	4.9939	1.84845	3.40244	1.47876	4.13415	1.4121
3.30488	2.84237	2.7622	2.23026	3.59756	1.98784	3.62195	1.87269	1.2439	2.13935	1.18902	1.89693	1.76829	1.4424	4.81707	1.70906	3.43902	1.28482	4.06098	1.25452
3.02439	3.22418	2.37805	2.59389	3.40244	2.32117	3.42683	2.20602	0.689024	2.55753	0.615854	2.33329	1.23171	1.78179	4.70732	2.01814	3.10976	1.56361	3.85976	1.5333
3.28659	3.01207	2.68293	2.33329	3.62195	2.07875	3.65854	1.93936	0.939024	2.18178	0.896341	1.90906	1.55488	1.39391	5.02439	1.81815	3.46341	1.29695	4.20732	1.31513
3.10976	3.16964	2.62195	2.50904	3.4878	2.34541	3.54268	2.20602	0.957317	2.26662	0.908537	1.9939	1.53659	1.54543	4.82927	2.14541	3.35976	1.58179	4.02439	1.61815
3.16463	2.81813	2.58537	2.23632	3.54268	1.97572	3.57317	1.84845	1.09756	2.17572	1.06098	1.95754	1.54268	1.47876	4.7378	1.66058	3.31098	1.26664	4.0122	1.23028
3.20732	2.6848	2.66463	2.09693	3.5061	1.88481	3.54878	1.75754	1.19512	1.95754	1.15244	1.71512	1.68293	1.2727	4.71951	1.62421	3.37805	1.1818	3.95122	1.19392
3.33537	3.16964	2.84756	2.57571	3.78659	2.32117	3.81707	2.1939	1.31707	2.46662	1.2561	2.23632	1.72561	1.75148	4.96341	2.07269	3.59756	1.61815	4.23171	1.59997
2.86585	3.2363	2.31707	2.63025	3.2378	2.40602	3.28049	2.28481	0.70122	2.41814	0.634146	2.18784	1.21951	1.71512	4.62805	2.1939	3.15854	1.66664	3.84756	1.69088
3.04268	3.26661	2.47561	2.59995	3.39024	2.38177	3.42683	2.23632	0.859756	2.41208	0.823171	2.18178	1.34756	1.68482	4.78659	2.13329	3.28049	1.57573	3.97561	1.59391
2.78049	3.07873	2.18902	2.41814	3.17073	2.15754	3.22561	2.03027	0.518293	2.27269	0.439024	2.00602	1.07927	1.46664	4.56098	1.86057	2.9939	1.35149	3.70732	1.35149
3.19512	2.79389	2.72561	2.15148	3.5122	1.9333	3.54878	1.79997	1.07927	1.92118	1.03659	1.68482	1.56098	1.2121	4.87195	1.703	3.39634	1.19392	4.10366	1.21816
3.04268	3.24236	2.37195	2.62419	3.42683	2.37571	3.46341	2.26056	0.792683	2.50298	0.731707	2.24844	1.32927	1.72118	4.78659	2.12723	3.28659	1.62421	3.95732	1.61815
2.83537	3.18782	2.23171	2.50904	3.2439	2.29693	3.30488	2.1636	0.609756	2.27269	0.585366	2.03027	1.18902	1.52724	4.73171	2.12723	3.15854	1.49088	3.90854	1.53937
2.84146	2.98782	2.28049	2.35147	3.26829	2.10299	3.29268	1.9636	0.585366	2.18784	0.554878	1.9333	1.14634	1.47876	4.57927	1.83027	3.05488	1.33331	3.79268	1.32725
2.93902	2.98176	2.39024	2.35147	3.28659	2.15754	3.32927	2.0242	0.786585	2.16966	0.731707	1.9333	1.31707	1.44846	4.62195	1.90906	3.15244	1.39997	3.87805	1.4121
3.31707	2.85449	2.68293	2.19996	3.63415	1.9636	3.66463	1.82421	1.04268	2.07875	0.993902	1.83027	1.5061	1.33937	5.03049	1.703	3.53659	1.1818	4.21951	1.19392
2.92683	2.73328	2.40854	2.11511	3.31098	1.88481	3.34146	1.75148	0.780488	1.93936	0.743902	1.68482	1.31707	1.22422	4.63415	1.64845	3.17073	1.13331	3.86585	1.15149
2.91463	2.69692	2.36585	2.03633	3.30488	1.81209	3.34756	1.69088	0.780488	1.86057	0.737805	1.61815	1.30488	1.13937	4.64634	1.56967	3.17683	1.04847	3.85976	1.06059
2.62195	3.13328	2.09146	2.53329	2.92073	2.30905	2.96341	2.17572	0.567073	2.43026	0.512195	2.21208	1.07317	1.73936	4.14024	2.04845	2.78659	1.59391	3.37805	1.56967
3.23171	3.13328	2.67073	2.44844	3.61585	2.21208	3.65854	2.07875	1.03659	2.27269	0.97561	2.03633	1.52439	1.52724	5.0122	1.99996	3.43902	1.43028	4.12805	1.44846
2.96341	3.23024	2.34146	2.55753	3.32317	2.26056	3.36585	2.11511	0.682927	2.52723	0.621951	2.27875	1.15244	1.72118	4.71951	1.9333	3.16463	1.46664	3.86585	1.43634
3.20732	3.07873	2.65854	2.41208	3.62195	2.2242	3.64634	2.11511	1.10366	2.24844	1.08537	2.01208	1.62805	1.54543	4.85366	1.9939	3.46341	1.503	4.07317	1.52118
3.08537	3.01207	2.47561	2.34541	3.37805	2.11511	3.41463	1.97572	0.810976	2.18784	0.762195	1.94542	1.37195	1.41209	4.81707	1.84845	3.23171	1.30907	3.96341	1.30301
2.87805	3.21206	2.28049	2.5151	3.26829	2.24238	3.31098	2.10299	0.54878	2.30905	0.5	2.04845	1.18293	1.50906	4.7439	1.9939	3.12805	1.40603	3.89024	1.43634
2.98171	3.15752	2.4939	2.5151	3.40244	2.29693	3.43293	2.18784	0.914634	2.34541	0.871951	2.11511	1.42683	1.61815	4.66463	2.10299	3.23171	1.55755	3.89634	1.56967
2.82317	3.21812	2.29268	2.66056	3.13415	2.40602	3.17073	2.28481	0.72561	2.61207	0.682927	2.41814	1.21951	1.87269	4.35366	2.13935	2.94512	1.68482	3.56098	1.66664
3.10976	3.25449	2.56707	2.6848	3.4939	2.36359	3.5122	2.23026	0.884146	2.57571	0.817073	2.35147	1.41463	1.82421	4.65244	2.01208	3.16463	1.61209	3.82927	1.55755
3.18902	3.19388	2.69512	2.59389	3.53659	2.35753	3.57927	2.23632	0.987805	2.52723	0.926829	2.30299	1.53049	1.77572	4.80488	2.07269	3.39024	1.64239	3.97561	1.60603
2.79268	3.13328	2.25	2.44844	3.20122	2.21208	3.2439	2.07875	0.609756	2.24238	0.573171	1.99996	1.20732	1.49088	4.57927	1.95754	3.06098	1.43634	3.73171	1.43634
3.37805	2.9757	2.84756	2.34541	3.73171	2.07875	3.7622	1.94542	1.08537	2.18178	1.02439	1.87269	1.65854	1.38785	5.10366	1.80603	3.58537	1.29695	4.27439	1.30301
2.78049	3.16964	2.32317	2.58177	3.17073	2.35753	3.20732	2.21208	0.585366	2.28481	0.5	2.06663	1.12805	1.64239	4.32317	2.11511	2.90854	1.60603	3.53659	1.64845
2.9878	2.77571	2.42683	2.08481	3.5	1.86057	3.54878	1.72724	0.72561	1.92118	0.682927	1.66664	1.27439	1.15755	4.87195	1.60603	3.31098	1.06665	4	1.07271
2.68293	2.89086	2.17073	2.2545	3.13415	2.06057	3.16463	1.94542	0.603659	2.06057	0.585366	1.76966	1.15854	1.33937	4.36585	1.84239	2.93902	1.32119	3.58537	1.31513
3.40244	3.11509	2.81707	2.53329	3.76829	2.27875	3.78659	2.15754	1.20732	2.50298	1.14024	2.26056	1.7439	1.703	5.01829	2.00602	3.61585	1.54543	4.2439	1.50906
3.04878	2.87873	2.42683	2.27268	3.29878	2.01814	3.31098	1.89693	0.810976	2.2242	0.756098	1.99996	1.29268	1.46058	4.67683	1.72118	3.22561	1.29089	3.87805	1.26664
2.7561	3.02419	2.21341	2.3939	3.10976	2.1636	3.13415	2.04239	0.634146	2.24844	0.567073	1.98178	1.14634	1.50906	4.43293	1.90906	3.01829	1.4121	3.64024	1.4121
3.03049	3.06661	2.43902	2.35753	3.44512	2.17572	3.5	2.0242	0.756098	2.10905	0.707317	1.81815	1.34146	1.32725	4.88415	1.96966	3.31098	1.32725	4.06707	1.36967
2.61585	3.11509	2.20732	2.50904	3.01829	2.38783	3.04878	2.29087	0.841463	2.24844	0.829268	2.04239	1.33537	1.66664	4.20122	2.28481	2.97561	1.7333	3.54268	1.79997
3.12805	3.21812	2.57927	2.61813	3.45732	2.36359	3.5	2.24844	0.987805	2.50298	0.95122	2.29087	1.53659	1.81209	4.71341	2.09087	3.2561	1.66058	3.95122	1.64239
2.95122	3.16358	2.48171	2.61207	3.23171	2.36965	3.2561	2.24238	1.07927	2.5151	1.02439	2.29087	1.56098	1.80603	4.35976	2.10299	3.08537	1.69088	3.67073	1.69088
3.07927	3.21206	2.62195	2.57571	3.5	2.36965	3.53659	2.24844	0.981707	2.31511	0.957317	2.10299	1.5	1.66058	4.75	2.18178	3.37195	1.61815	4.0061	1.64239
3.16463	3.04843	2.63415	2.43026	3.5	2.2242	3.53659	2.09087	1.08537	2.21208	1.04878	1.93936	1.64634	1.48482	4.79268	2.03633	3.43902	1.47876	4.09146	1.50906
3.09756	3.26055	2.60366	2.63631	3.36585	2.46662	3.41463	2.32117	1.04268	2.47874	0.993902	2.23632	1.59756	1.73936	4.68293	2.30905	3.39024	1.703	4.03659	1.74542
3.07317	2.95146	2.54878	2.29693	3.43902	2.06663	3.47561	1.92724	0.902439	2.24238	0.847561	1.98784	1.42683	1.47876	4.63415	1.7636	3.26829	1.32725	3.90854	1.28482
3.09756	3.13934	2.54268	2.52117	3.47561	2.32117	3.5122	2.2242	0.926829	2.35753	0.890244	2.14541	1.43902	1.63027	4.7561	2.15754	3.33537	1.57573	3.97561	1.58785
2.91463	3.11509	2.34146	2.49086	3.29268	2.2242	3.31707	2.09087	0.658537	2.35753	0.597561	2.10299	1.19512	1.58179	4.60366	1.92118	3.12195	1.46058	3.80488	1.43028
3	3.03025	2.45122	2.3939	3.34756	2.13329	3.38415	1.9939	0.70122	2.29087	0.646341	2.04845	1.22561	1.5333	4.64634	1.79391	3.18293	1.37573	3.88415	1.33937
3.31098	3.16358	2.85366	2.59995	3.58537	2.36965	3.62195	2.26662	1.36585	2.44238	1.34146	2.21208	1.83537	1.78179	4.7622	2.13329	3.46951	1.66664	4.04878	1.67876
2.87805	2.85449	2.40244	2.28481	3.2561	2.03027	3.29268	1.91512	0.847561	2.1939	0.792683	1.96966	1.35366	1.46664	4.45122	1.75148	3.04268	1.34543	3.67683	1.33937
2.93897	3.02413	2.41459	2.29082	3.41457	2.1878	3.46945	2.05447	0.93291	2.03023	0.896325	1.76357	1.46339	1.35753	4.67065	2.08477	3.19506	1.43631	3.93285	1.53328
2.92678	3.32715	2.35362	2.60596	3.28043	2.42415	3.3353	2.29688	0.713402	2.42415	0.634135	2.1575	1.25607	1.66661	4.58528	2.23628	2.99994	1.65448	3.78042	1.70903
3.1097	2.95747	2.47556	2.30901	3.39018	2.14538	3.43286	2.01811	0.865838	2.12719	0.792668	1.88478	1.39022	1.41813	4.73162	1.92114	3.24384	1.43025	3.98773	1.46055
3.04263	3.33321	2.41459	2.58172	3.37189	2.39385	3.39628	2.2484	0.713402	2.43627	0.609745	2.13325	1.24388	1.61812	4.83528	2.15144	3.25604	1.59388	3.98773	1.606
3.13409	3.29685	2.51825	2.56354	3.45116	2.37567	3.50603	2.22416	0.871935	2.36355	0.786571	2.06659	1.36583	1.606	4.85357	2.16962	3.29262	1.61812	4.01212	1.65448
3.01214	3.1211	2.35362	2.40597	3.40238	2.2484	3.45116	2.10295	0.749986	2.20598	0.689012	1.93326	1.25607	1.47267	4.74382	2.06659	3.13409	1.47267	3.92676	1.52116
3.19506	3.02413	2.56093	2.36961	3.49994	2.1878	3.53042	2.04841	0.993884	2.23628	0.926812	2.01205	1.45119	1.55752	4.7804	1.92114	3.17067	1.44237	3.91456	1.43631
2.96946	3.46048	2.24996	2.76959	3.3536	2.509	3.39018	2.35143	0.762181	2.66051	0.670719	2.39385	1.2012	1.84842	4.71943	2.24234	3.04872	1.73933	3.8292	1.73327
3.21945	3.17564	2.65239	2.50294	3.5914	2.29082	3.64018	2.13931	1.10974	2.33931	1.02437	2.09083	1.57924	1.606	4.95113	2.03023	3.32921	1.55752	4.09749	1.55752
2.92678	3.14534	2.27435	2.49688	3.25604	2.27264	3.30482	2.14538	0.64633	2.43627	0.560965	2.18174	1.08535	1.67267	4.64016	1.99387	2.96336	1.55752	3.70725	1.52116
2.92068	3.1211	2.40239	2.52112	3.28043	2.32113	3.31701	2.19992	0.90852	2.36961	0.865838	2.14538	1.39022	1.71509	4.49992	2.10295	3.02433	1.66661	3.72554	1.67873
3.05482	3.07867	2.30484	2.32113	3.39628	2.16962	3.43896	2.03023	0.670719	2.09083	0.59755	1.84236	1.21339	1.3454	4.91454	1.97568	3.18287	1.35753	3.96334	1.40601
2.8658	3.38775	2.20728	2.69687	3.17677	2.49082	3.24384	2.34537	0.591453	2.55142	0.506088	2.29082	1.09754	1.78781	4.58528	2.2484	2.93897	1.72721	3.71944	1.74539
3.15848	3.11504	2.42678	2.44233	3.48774	2.19386	3.53652	2.05447	0.853643	2.31507	0.780473	2.07871	1.37802	1.53934	4.90235	1.92114	3.18287	1.44843	3.99993	1.45449
3.06092	3.1817	2.3902	2.4787	3.40847	2.21204	3.44506	2.06659	0.57316	2.41203	0.493893	2.16356	1.03047	1.59388	4.81698	1.88478	2.98165	1.42419	3.86578	1.37571
3.01824	3.03625	2.41459	2.41203	3.32311	2.1878	3.35969	2.04235	0.841448	2.36961	0.756084	2.07871	1.25607	1.58176	4.65845	1.89084	3.01214	1.43631	3.80481	1.41813
3.09141	3.27867	2.48166	2.61202	3.42677	2.38173	3.45116	2.24234	0.829253	2.58778	0.725596	2.33325	1.27437	1.81811	4.79259	2.07871	3.08531	1.66054	3.95115	1.65448
2.89629	3.27261	2.28654	2.5999	3.28043	2.36961	3.3475	2.23022	0.634135	2.39385	0.530478	2.12719	1.14632	1.63024	4.59748	2.13931	2.98775	1.59388	3.78042	1.63024
3.16458	3.30897	2.42678	2.65445	3.38408	2.39385	3.42677	2.2484	0.823156	2.5393	0.731694	2.27264	1.32924	1.74539	4.87186	2.06659	3.18287	1.64236	3.92676	1.64236
3.3475	3.04837	2.70727	2.33931	3.72554	2.16356	3.77432	2.02417	0.981689	2.14538	0.902422	1.86054	1.48168	1.39995	5.14625	1.9575	3.46335	1.38177	4.28651	1.41813
3.03653	3.23018	2.40849	2.5393	3.38408	2.35143	3.42677	2.22416	0.804863	2.44233	0.707304	2.19992	1.28656	1.69085	4.7804	2.09083	3.1097	1.61206	3.87798	1.63024
2.93287	3.03019	2.36581	2.38779	3.26214	2.16356	3.30482	2.04235	0.835351	2.30901	0.725596	2.08477	1.18291	1.58176	4.62187	1.9272	2.92678	1.46055	3.71335	1.46055
3.1036	3.32715	2.40849	2.64839	3.35969	2.41809	3.40238	2.29082	0.835351	2.52112	0.725596	2.2787	1.31705	1.75145	4.74991	2.16356	3.16458	1.68479	3.89627	1.69085
3.0975	2.99989	2.55483	2.38173	3.39018	2.15144	3.41457	2.02417	0.920715	2.37567	0.810961	2.13325	1.35363	1.59994	4.67065	1.89084	3.15848	1.46661	3.87798	1.46661
3.20726	3.1514	2.55483	2.51506	3.55481	2.29082	3.60359	2.1575	0.963397	2.35143	0.878033	2.09083	1.45119	1.61206	4.92674	1.99993	3.27433	1.56358	4.01212	1.55752
2.90848	3.05443	2.17679	2.43021	3.18287	2.13931	3.22555	1.97568	0.59755	2.36961	0.475601	2.10295	0.963397	1.58176	4.62187	1.77569	2.94507	1.3454	3.71944	1.29086
2.8658	2.93929	2.23776	2.22416	3.17067	2.05447	3.21945	1.90902	0.512186	2.04841	0.408529	1.77569	1.01218	1.27874	4.60357	1.86054	2.96946	1.29086	3.73774	1.30298
2.89629	2.95747	2.24386	2.32113	3.17067	2.05447	3.21336	1.9272	0.603647	2.23628	0.506088	1.9575	1.07925	1.44843	4.55479	1.72721	2.81702	1.29692	3.62188	1.27268
2.71336	3.19382	2.02435	2.55142	2.93897	2.29082	2.98775	2.15144	0.426821	2.43627	0.341457	2.19992	0.920715	1.67873	4.34138	1.99387	2.75605	1.53934	3.48774	1.53934
3.21945	3.06655	2.59751	2.39385	3.54872	2.1575	3.5853	2.00599	0.939007	2.30901	0.865838	2.09083	1.40241	1.53328	4.95723	1.87872	3.28043	1.42419	4.0609	1.42419
2.96946	3.40593	2.28045	2.75747	3.25604	2.46658	3.29262	2.30901	0.634135	2.64233	0.524381	2.34537	1.10974	1.80599	4.61577	2.10901	2.89019	1.64236	3.68286	1.63024
3.02433	2.80596	2.34142	2.13931	3.29262	1.88478	3.3414	1.73327	0.634135	1.93932	0.542673	1.69691	1.09754	1.15753	4.74991	1.63024	2.99994	1.07875	3.8292	1.10299
2.98165	2.76959	2.32313	2.17568	3.25604	1.8969	3.30482	1.76357	0.804863	2.11507	0.713402	1.84842	1.24388	1.32722	4.55479	1.59994	2.98775	1.19996	3.74383	1.1939
3.06702	3.16958	2.3902	2.46658	3.40238	2.2181	3.44506	2.06053	0.591453	2.40597	0.475601	2.13931	1.01218	1.606	4.80479	1.8969	2.98775	1.41813	3.87798	1.37571
2.90848	2.80596	2.33532	2.12719	3.28653	1.9272	3.3414	1.78781	0.743889	1.9575	0.658524	1.69691	1.21339	1.21814	4.62187	1.69691	3.01214	1.16965	3.78042	1.1939
3.21336	3.02413	2.69507	2.40597	3.74383	2.19386	3.78042	2.06659	1.20729	2.28476	1.12193	2.05447	1.64021	1.5454	4.85967	1.94538	3.32921	1.46661	3.99993	1.47267
2.82312	2.95141	2.26825	2.28476	3.17067	2.15144	3.21945	2.01811	0.707304	2.07871	0.609745	1.83024	1.21949	1.36965	4.50601	2.00599	2.92678	1.41207	3.70115	1.48479
3.02433	3.07261	2.37801	2.36961	3.3414	2.16356	3.40238	2.03023	0.762181	2.19386	0.695109	1.90296	1.31705	1.43631	4.73772	1.94538	3.14628	1.39995	3.84749	1.41207
2.98775	3.13322	2.37801	2.44839	3.3414	2.26658	3.40238	2.12719	0.713402	2.32113	0.640232	2.06053	1.17071	1.56358	4.71943	2.01811	3.07311	1.55752	3.81091	1.53328
2.73775	2.93322	2.12191	2.23628	3.07921	2.03023	3.12799	1.8969	0.506088	2.13931	0.402432	1.87266	0.975592	1.3454	4.45114	1.79387	2.878	1.2848	3.59749	1.3151
2.81092	3.03625	2.04874	2.36961	3.06702	2.10295	3.1097	1.98174	0.530478	2.23628	0.439016	1.99387	1.02437	1.50904	4.45724	1.82418	2.8658	1.38177	3.61579	1.35147
2.99385	3.06049	2.34752	2.35749	3.35969	2.11507	3.39018	1.96962	0.670719	2.17568	0.585355	1.92114	1.15242	1.46055	4.81089	1.82418	3.09141	1.3454	3.87798	1.32116
3.01214	2.96353	2.35362	2.35143	3.32311	2.09083	3.35969	1.95144	0.743889	2.34537	0.609745	2.11507	1.08535	1.56964	4.62796	1.76357	2.93897	1.37571	3.76213	1.33934
3.24994	2.72717	2.6219	2.04235	3.49994	1.8363	3.54262	1.70297	0.999982	1.94538	0.914617	1.72115	1.45729	1.20602	4.7804	1.55752	3.17067	1.08481	3.92066	1.06663
2.8719	3.13322	2.21947	2.44839	3.24384	2.21204	3.30482	2.07265	0.628037	2.30901	0.524381	2.03023	1.15242	1.52116	4.64626	1.93932	2.97556	1.43025	3.78042	1.44237
2.76214	3.06049	2.18898	2.39991	3.14019	2.20598	3.20116	2.07871	0.554868	2.17568	0.475601	1.92114	1.08535	1.44237	4.49992	1.99993	2.94507	1.47267	3.68286	1.50904
2.98165	3.21806	2.30484	2.58778	3.20116	2.32113	3.23165	2.17568	0.695109	2.57566	0.585355	2.29688	1.13413	1.76963	4.5365	1.97568	2.92068	1.56964	3.67066	1.52722
3.17677	2.79384	2.50605	2.06053	3.45116	1.87266	3.49384	1.72721	0.993884	1.90902	0.926812	1.606	1.48168	1.16359	4.85967	1.6363	3.32311	1.12117	4.0609	1.13329
2.94507	2.92716	2.27435	2.25446	3.14628	2.06659	3.17677	1.93326	0.676817	2.1575	0.57316	1.88478	1.16461	1.39995	4.55479	1.87266	2.98775	1.3454	3.70725	1.35753
3.28043	3.09686	2.65849	2.46658	3.68896	2.22416	3.73774	2.09083	1.13413	2.29688	1.07315	2.01205	1.62192	1.49691	4.92674	1.98781	3.3414	1.46055	4.12188	1.47873
3.07317	3.02419	2.5122	2.33329	3.5122	2.15148	3.57317	2.01208	0.859756	2.17572	0.804878	1.92118	1.39024	1.4424	4.87805	1.94542	3.2378	1.41209	3.96341	1.40603
3.08537	3.41812	2.37805	2.69692	3.36585	2.41814	3.39024	2.27268	0.664634	2.63631	0.560976	2.35753	1.17073	1.79997	4.80488	2.07269	3.12805	1.62421	3.93293	1.58785
3.53659	3.03631	2.85976	2.40602	3.83537	2.13329	3.87805	1.98178	1.14634	2.38177	1.04878	2.12723	1.60366	1.59391	5.15854	1.79391	3.43902	1.36361	4.2561	1.29695
3.57317	3.05449	2.91463	2.40602	3.81707	2.15148	3.86585	1.99996	1.35366	2.30905	1.2561	2.03027	1.78049	1.55149	5.09756	1.82421	3.56707	1.38785	4.29268	1.35755
2.93902	2.92722	2.31707	2.26056	3.28049	2.04845	3.32317	1.89693	0.707317	2.1636	0.640244	1.92118	1.19512	1.43634	4.61585	1.75148	3.0061	1.29695	3.73171	1.26664
3.42683	2.9757	2.7378	2.32723	3.68293	2.07875	3.72561	1.92724	1.10976	2.29693	0.993902	2.03027	1.54268	1.49694	5.04878	1.73936	3.34756	1.29695	4.18293	1.26664
2.82927	2.85449	2.30488	2.19996	3.15854	2.03027	3.22561	1.903	0.804878	1.98784	0.768293	1.75148	1.32317	1.35755	4.43902	1.81209	2.95122	1.36967	3.68293	1.36967
2.69512	3.10903	2.14634	2.43026	3.07317	2.27268	3.11585	2.15148	0.579268	2.34541	0.512195	2.07875	1.07317	1.63027	4.36585	2.03633	2.77439	1.58179	3.5	1.59391
2.92683	3.13934	2.37195	2.50298	3.28049	2.27269	3.32317	2.12723	0.786585	2.38783	0.70122	2.11511	1.28659	1.63027	4.58537	1.98784	3	1.56361	3.7439	1.55755
3.29268	3.13328	2.68293	2.46056	3.65854	2.23632	3.70122	2.10299	0.957317	2.34541	0.884146	2.09693	1.52439	1.61815	4.97561	1.94542	3.30488	1.48482	4.04268	1.4727
3.2439	3.01813	2.68902	2.38783	3.54878	2.16966	3.58537	2.00602	0.987805	2.38783	0.902439	2.12723	1.45122	1.57573	4.85366	1.83027	3.21951	1.39391	3.97561	1.34543
2.64634	3.02419	2	2.37571	3	2.12723	3.04878	1.98178	0.439024	2.32117	0.353659	2.04845	0.878049	1.52724	4.32927	1.84239	2.70122	1.35149	3.45732	1.31513
2.82927	3.06055	2.20732	2.43026	3.13415	2.21208	3.15244	2.04845	0.585366	2.33329	0.47561	2.07269	1.03659	1.59997	4.45122	1.88481	2.84756	1.47876	3.57317	1.43634
3.62195	3.21812	2.97561	2.55147	3.89634	2.36965	3.95122	2.23632	1.42073	2.38177	1.34146	2.13935	1.89634	1.63633	5.2378	2.17572	3.64634	1.60603	4.41463	1.64239
3.17683	3.16964	2.53049	2.41814	3.60976	2.2242	3.64634	2.06663	0.853659	2.26056	0.77439	1.98178	1.32317	1.47876	5.03049	1.98178	3.21951	1.39997	4.07317	1.41816
3.5	2.72116	3.03659	2.07875	3.97561	1.90906	4.02439	1.78785	1.45122	1.93936	1.37805	1.703	1.87805	1.25452	5.20122	1.70906	3.57317	1.1818	4.34146	1.21816
3.13415	3.34539	2.56707	2.64844	3.46341	2.46056	3.5122	2.32117	0.896341	2.4545	0.817073	2.17572	1.40244	1.7333	4.86585	2.24844	3.23171	1.72118	3.97561	1.74542
3.37805	3.06055	2.84756	2.44238	3.70732	2.26662	3.7439	2.10905	1.26829	2.31511	1.17073	2.06663	1.75	1.59997	4.90244	2.00602	3.47561	1.57573	4.15244	1.56361
3.04878	2.76965	2.35366	2.11511	3.2378	1.81815	3.2622	1.68482	0.756098	2.09693	0.634146	1.85451	1.11585	1.28482	4.69512	1.46058	3	1.03028	3.81707	0.999981
2.7561	3.07873	2.17683	2.44238	3.12195	2.17572	3.17073	2.03633	0.536585	2.39389	0.432927	2.09087	1.0122	1.55755	4.31707	1.85451	2.81707	1.41816	3.51829	1.37573
3.0122	3.16358	2.34146	2.43026	3.42073	2.2242	3.47561	2.07875	0.652439	2.18178	0.579268	1.92724	1.20732	1.43634	4.81707	1.95754	3.21951	1.43028	3.96951	1.44846
2.89634	2.69086	2.32927	2.06057	3.17683	1.84845	3.21951	1.71512	0.70122	1.92118	0.628049	1.64845	1.21951	1.1818	4.41463	1.58179	2.93902	1.11513	3.57927	1.11513
3.20732	2.79389	2.62195	2.12723	3.52439	1.92118	3.57317	1.78179	0.987805	1.98178	0.914634	1.71512	1.52439	1.22422	4.87805	1.64845	3.31707	1.18786	4.0122	1.20604
2.91463	2.9757	2.30488	2.21208	3.37805	2.04845	3.43902	1.91512	0.634146	1.89693	0.573171	1.65451	1.2378	1.19392	4.78049	1.84239	3.20122	1.24846	3.96951	1.29089
3.13415	3.22418	2.57317	2.56359	3.41463	2.35147	3.45732	2.20602	0.939024	2.46662	0.878049	2.19996	1.45122	1.72724	4.65854	2.06663	3.18293	1.64239	3.82927	1.63027
