# Supplementary material for: Species Discrimination of Stomoxys Flies S. bengalensis, S. calcitrans, and S. sitiens (Diptera: Muscidae) Using Wing Geometric Morphometrics
Source: Animals (Basel). 2023 Feb 13;13(4):647. doi: 10.3390/ani13040647 (PMC9951760; doi:10.3390/ani13040647)
Supplement: Supplementary file 1 [file animals-13-00647-s001.zip › Supplementary Materials TableS2.xlsx]

## Sheet: Female wing landmarks
2.82424	3.12727	2.19394	2.34545	3.27273	2.11515	3.30909	1.9697	0.375758	2.13333	0.381818	1.84848	1.18788	1.26667	4.85455	1.86061	3.15152	1.2303	3.98788	1.26667
2.82404	3.10201	2.19984	2.33103	3.26037	2.10816	3.30885	1.9636	0.37573	2.12623	0.38179	1.84916	1.19385	1.25285	4.86025	1.85518	3.15735	1.21671	3.99971	1.2649
3.07311	2.99989	2.40849	2.26658	3.40847	1.89084	3.44506	1.73933	0.274385	2.26052	0.231703	1.93326	1.01218	1.23026	4.95113	1.46055	3.14019	0.94542	4.01212	0.890876
2.79995	3.07809	2.10299	2.31911	3.21206	2.04804	3.26055	1.89143	0.199996	2.12033	0.181815	1.81312	0.945437	1.21678	4.75143	1.8071	3.01813	1.1204	3.93326	1.16257
2.78768	2.87915	2.30286	2.18044	3.23613	1.92144	3.30279	1.77688	0.472693	1.99974	0.448452	1.71062	1.21203	1.11432	4.65421	1.64437	3.06644	1.06613	3.88457	1.10227
3.1411	2.78054	2.49693	2.01223	3.64417	1.71345	3.69325	1.59149	0.564417	1.77442	0.564417	1.50613	1.42331	0.884163	5.15951	1.43295	3.43558	0.798795	4.32515	0.823186
2.9878	3.44842	2.39634	2.7454	3.42073	2.47874	3.47561	2.35147	0.52439	2.49692	0.536585	2.2242	1.28659	1.66058	4.89024	2.19996	3.26829	1.61815	4.12195	1.64239
3.09197	3.36585	2.52756	2.65854	3.60729	2.38415	3.63797	2.2439	0.674834	2.46951	0.662564	2.17073	1.45396	1.59146	5.00604	2.09756	3.42325	1.53049	4.22078	1.55488
3.18381	3.10349	2.52128	2.32304	3.52121	2.06696	3.58256	1.93282	0.674796	2.11574	0.662527	1.81087	1.50296	1.22554	5.0303	1.79868	3.50281	1.20725	4.3187	1.23774
2.9939	3.05449	2.32927	2.38177	3.38415	2.01814	3.41463	1.87269	0.512195	2.35753	0.45122	2.04845	1.14634	1.38785	4.78049	1.63027	3.14634	1.16968	3.96341	1.13331
2.81702	3.05443	2.21947	2.36961	3.18287	2.09689	3.21336	1.97568	0.353652	2.31507	0.329262	2.03023	0.999982	1.47873	4.52431	1.78781	2.96336	1.30904	3.75603	1.3151
2.91458	3.24836	2.37191	2.57566	3.38408	2.27264	3.41457	2.13931	0.530478	2.49082	0.493893	2.2181	1.24388	1.55752	4.73772	1.93932	3.15848	1.43631	3.97554	1.43631
3.04872	3.08473	2.42678	2.39991	3.42677	2.16356	3.46945	2.01205	0.743889	2.16356	0.743889	1.87266	1.4268	1.36359	4.83528	1.8969	3.36579	1.32722	4.11578	1.35753
2.7362	2.90249	2.14724	2.11589	3.23313	1.87199	3.27607	1.71345	0.196319	1.8232	0.190184	1.53052	1.02454	0.932944	4.87117	1.60369	3.16564	0.957335	4.06135	1.00612
3.06667	2.73479	2.48485	2.12639	3.38788	1.79508	3.41818	1.66256	0.793939	2.14446	0.769697	1.88544	1.43636	1.23487	4.69697	1.40354	3.27273	1.00597	3.95152	0.945731
3.19753	2.80384	2.54321	2.0676	3.48148	1.79765	3.52469	1.6504	0.740741	1.94489	0.716049	1.66267	1.51852	1.07368	5.02469	1.52769	3.47531	0.950974	4.24691	0.975515
2.81092	3.09686	2.29874	2.38173	3.26823	2.14538	3.3475	2.00599	0.530478	2.30295	0.475601	1.87266	1.29266	1.36359	4.64626	1.88478	3.18897	1.35147	3.97554	1.41207
3.34146	3.25448	2.70122	2.47874	3.79268	2.21208	3.85366	2.07875	0.810976	2.23026	0.804878	1.94542	1.54268	1.38179	5.31707	1.9333	3.63415	1.29089	4.5	1.32119
2.82525	2.7482	2.18068	1.98781	3.2891	1.73634	3.33729	1.58665	0.277103	1.6585	0.301199	1.35913	1.12046	0.814282	4.87943	1.50283	3.21681	0.838232	4.06017	0.880143
2.80483	3.15746	2.1524	2.46658	3.23165	2.18174	3.29872	2.01811	0.378042	2.33325	0.347555	2.04841	1.14632	1.44843	4.68894	1.84842	3.0975	1.32722	3.88408	1.32722
2.84141	3.31503	2.24996	2.59384	3.20726	2.29688	3.26823	2.16962	0.487796	2.39385	0.512186	2.12719	1.26217	1.5757	4.63406	1.98174	3.1158	1.48479	3.87798	1.47267
3.17172	3.38415	2.63185	2.66463	3.66864	2.39634	3.71772	2.2378	0.83434	2.54268	0.828205	2.26829	1.6012	1.64024	5.1226	2.09146	3.57049	1.54268	4.35575	1.57927
2.78653	3.35139	2.1463	2.58778	3.24384	2.32113	3.30482	2.16962	0.28658	2.36961	0.28658	2.04235	1.08535	1.41813	4.80479	2.07871	3.14628	1.41207	3.99993	1.41207
2.81707	3.11509	2.20732	2.46662	3.23171	2.1636	3.28049	2.01814	0.5	2.38783	0.457317	2.12117	1.19512	1.49694	4.60366	1.79997	3.06098	1.35149	3.81098	1.32725
2.93252	3.38421	2.2638	2.6098	3.41104	2.34151	3.45399	2.18907	0.417178	2.3598	0.423313	2.06101	1.22699	1.48173	5.03067	2.1098	3.33742	1.46344	4.19632	1.50613
3.10887	2.75266	2.50891	1.98167	3.64216	1.71062	3.68458	1.56606	0.702979	1.78893	0.702979	1.47571	1.45444	0.873382	5.1875	1.46969	3.49066	0.795079	4.33908	0.837242
3.11651	3.01829	2.52756	2.31707	3.57049	2.05488	3.60729	1.92073	0.711643	2.17683	0.693239	1.90854	1.36194	1.32927	4.98764	1.7622	3.42325	1.20732	4.25145	1.2378
2.77909	2.90244	2.19014	2.22561	3.25147	1.91463	3.27601	1.77439	0.380361	2.11585	0.380361	1.85976	1.10427	1.2378	4.61955	1.59146	3.04289	1.07317	3.87109	1.09146
2.79263	2.84232	2.21337	2.13931	3.23165	1.88478	3.29262	1.74539	0.426821	2.01205	0.426821	1.71509	1.12193	1.13935	4.68894	1.59388	3.1097	1.04845	3.94505	1.08481
2.91463	2.47268	2.37805	1.82421	3.33537	1.58179	3.36585	1.46058	0.664634	1.64239	0.652439	1.41209	1.29268	0.903014	4.64634	1.30301	3.18293	0.818167	3.90854	0.836348
3.12189	3.22412	2.45117	2.49082	3.53652	2.2181	3.5792	2.09083	0.695109	2.30901	0.682914	1.99387	1.49388	1.42419	5.08527	1.9575	3.48774	1.37571	4.33529	1.41207
2.99994	2.97565	2.41459	2.36355	3.31701	2.08477	3.3536	1.94538	0.762181	2.33325	0.743889	2.04841	1.46339	1.44237	4.5365	1.73933	3.23165	1.32722	3.89017	1.33934
3.0061	3.06661	2.35976	2.36359	3.41463	2.04239	3.45122	1.88481	0.463415	2.27269	0.426829	1.96966	1.13415	1.32119	4.82927	1.703	3.16463	1.15755	3.98171	1.14543
2.68293	3.35145	2.08537	2.56965	3.25	2.36359	3.31707	2.21208	0.280488	2.26056	0.292683	1.97572	1.10976	1.42422	4.85366	2.18178	3.18293	1.46058	4.04268	1.5333
3.09179	3.0791	2.39859	2.29865	3.47213	2.05476	3.52121	1.88404	0.509165	2.12183	0.490761	1.82307	1.28825	1.21944	5.04257	1.79258	3.39852	1.16457	4.25735	1.18896
3.10424	3.13415	2.5337	2.43902	3.59503	2.15854	3.63183	2.03049	0.687104	2.29878	0.662564	2.04268	1.43556	1.45732	5.01831	1.85976	3.41711	1.34756	4.22078	1.37805
2.87805	3.05449	2.31707	2.33329	3.40854	2.06663	3.46341	1.90906	0.585366	2.07875	0.585366	1.79997	1.33537	1.23028	4.84756	1.77572	3.26829	1.20604	4.05488	1.23028
2.66258	3.26835	2.09202	2.59151	3.12883	2.30492	3.17178	2.15858	0.294479	2.46956	0.269939	2.11589	0.981595	1.5854	4.42331	2.00613	2.93865	1.45125	3.71166	1.46954
2.75605	2.73929	2.17679	2.01205	3.23165	1.75145	3.28653	1.61206	0.359749	1.8363	0.33536	1.5454	1.10364	0.95148	4.70723	1.47267	3.08531	0.902997	3.88408	0.915118
3.22675	3.21933	2.60103	2.43889	3.71751	2.21329	3.79113	2.06696	0.6932	2.16451	0.705469	1.85356	1.52136	1.29261	5.28795	1.99989	3.63163	1.29871	4.46593	1.36578
3.26061	2.79503	2.70303	2.13241	3.66061	1.87339	3.70909	1.74689	0.957576	2.01796	0.921212	1.75292	1.5697	1.2409	4.93333	1.58425	3.49697	1.0903	4.2303	1.0903
2.78896	2.68818	2.18659	1.96974	3.18652	1.71828	3.22266	1.56262	0.421657	1.81407	0.391538	1.50275	1.1445	0.904044	4.6322	1.41893	3.07207	0.832199	3.88526	0.868122
2.51215	3.04837	2.06094	2.32113	3.1036	2.13325	3.14628	2.00599	0.292678	2.05447	0.317067	1.78175	1.10974	1.2545	4.49382	1.98174	2.99994	1.3151	3.8292	1.39995
2.90162	2.76814	2.37406	2.05476	3.39852	1.81087	3.4476	1.67674	0.588913	1.94501	0.588913	1.65844	1.34346	1.05482	4.79105	1.55479	3.23902	0.981653	4.04878	1.01214
3.09141	3.10898	2.53654	2.43021	3.5792	2.13931	3.62188	2.01811	0.682914	2.29688	0.670719	2.03629	1.42071	1.44843	4.98162	1.84842	3.39018	1.3454	4.19504	1.37571
2.67683	2.93934	2.03659	2.13935	3.22561	1.83027	3.28049	1.68482	0.207317	1.92118	0.176829	1.61209	1.01829	0.963618	4.86585	1.58179	3.08537	0.903013	4.03049	0.933316
2.79268	3.13328	2.20732	2.33329	3.20732	2.06663	3.2561	1.91512	0.341463	2.05451	0.353659	1.7333	1.17073	1.20604	4.7561	1.78785	3.08537	1.18786	3.96951	1.21816
2.79268	3.1757	2.20732	2.50298	3.2622	2.18784	3.28659	2.04845	0.390244	2.39389	0.390244	2.06663	1.14634	1.49088	4.65854	1.86057	3.0122	1.32725	3.90244	1.35755
3.30488	3.19388	2.60976	2.47874	3.64634	2.10299	3.69512	1.95148	0.72561	2.44238	0.646341	2.11511	1.39634	1.42422	5.14634	1.69088	3.41463	1.19392	4.34146	1.14543
2.92073	3.27267	2.36585	2.61207	3.38415	2.27875	3.42683	2.13329	0.536585	2.52723	0.506098	2.2242	1.20732	1.61815	4.73171	1.90906	3.14634	1.42422	4	1.42422
3.08537	3.29691	2.5122	2.54541	3.59756	2.34541	3.65854	2.21208	0.77439	2.21208	0.792683	1.94542	1.62195	1.44846	5.07317	2.1636	3.47561	1.52118	4.31707	1.59391
3.06098	3.32721	2.45122	2.56359	3.47561	2.24844	3.54268	2.11511	0.54878	2.41814	0.560976	2.10299	1.33537	1.52118	4.92683	1.90299	3.37805	1.41209	4.14024	1.38179
3.10976	3.13328	2.46341	2.36965	3.62195	2.05451	3.67073	1.92118	0.603659	2.26056	0.560976	1.92118	1.32927	1.2727	5.12195	1.7636	3.39024	1.16361	4.34756	1.18786
3.0122	3.64236	2.43902	2.9151	3.57927	2.60601	3.61585	2.46662	0.542683	2.75146	0.518293	2.43026	1.30488	1.86057	4.97561	2.29693	3.30488	1.74542	4.16463	1.75148
2.78659	2.72722	2.2561	1.98178	3.28049	1.77572	3.35976	1.64239	0.536585	1.61815	0.573171	1.32119	1.40244	0.86059	4.71951	1.56967	3.2561	0.945437	4.04268	1.00604
3.07317	3.25449	2.45122	2.58783	3.46341	2.21208	3.5061	2.06057	0.506098	2.49086	0.5	2.14541	1.34146	1.54543	4.90244	1.79391	3.25	1.35149	4.09146	1.32725
2.87195	3.01207	2.31707	2.26056	3.30488	2.0242	3.35976	1.88481	0.560976	2.03027	0.573171	1.73936	1.30488	1.18786	4.79268	1.77572	3.2622	1.15755	4.06707	1.21816
3.0122	3.13328	2.4878	2.36359	3.54878	2.10905	3.59146	1.9636	0.585366	2.11511	0.573171	1.81209	1.40244	1.25452	4.97561	1.81209	3.31707	1.20604	4.18293	1.23028
2.93902	3.29085	2.37805	2.54541	3.41463	2.29087	3.4878	2.13935	0.567073	2.3939	0.512195	2.06663	1.29878	1.48482	4.91463	1.96966	3.25	1.38785	4.09756	1.43634
2.64634	3.10297	2.01829	2.36965	3.04878	2.09087	3.09756	1.9333	0.176829	2.2242	0.146341	1.90299	0.914634	1.29695	4.54878	1.75148	2.89024	1.1818	3.80488	1.19998
2.78659	3.46054	2.26829	2.66056	3.28049	2.49692	3.35976	2.35147	0.463415	2.28481	0.5	1.9939	1.32927	1.49088	4.78049	2.33329	3.2439	1.59391	4.04878	1.69088
2.65854	3.406	2.05488	2.63631	3.18293	2.30905	3.25	2.17572	0.140244	2.40602	0.152439	2.06663	0.908537	1.50906	4.68293	1.98178	2.96341	1.36361	3.81098	1.37573
2.96951	2.90298	2.45122	2.16966	3.39024	1.9636	3.44512	1.82421	0.658537	1.92724	0.658537	1.64845	1.36585	1.11513	4.84146	1.7333	3.29268	1.12119	4.10976	1.15149
2.91463	3.12115	2.32317	2.36965	3.44512	2.06663	3.5	1.92118	0.432927	2.12723	0.445122	1.82421	1.2378	1.25452	4.85366	1.74542	3.17073	1.17574	4.05488	1.21816
2.90244	2.99994	2.30488	2.2242	3.46341	1.95754	3.5061	1.81209	0.445122	1.95754	0.45122	1.66664	1.28659	1.12119	4.81707	1.6727	3.18293	1.08483	4.07317	1.12119
3.1036	3.32715	2.60361	2.69081	3.69505	2.44233	3.73774	2.30295	1.03657	2.5999	0.987787	2.32719	1.55485	1.78781	5.0182	2.13931	3.41457	1.64236	4.15846	1.66661
2.85361	3.01807	2.34752	2.34537	3.25604	2.12719	3.28653	1.96962	0.682914	2.29688	0.62194	2.03629	1.18291	1.47267	4.7804	1.88478	3.1158	1.32722	3.8353	1.35147
2.74385	3.10898	2.23167	2.41203	3.24994	2.16962	3.28043	2.01811	0.560965	2.33931	0.512186	2.08477	1.11583	1.53328	4.65845	1.90296	3.07311	1.40601	3.78042	1.40601
2.67068	2.90898	2.17069	2.27264	3.1097	2.04235	3.14628	1.8969	0.57316	2.1575	0.524381	1.86054	1.14022	1.32722	4.51211	1.81811	3.04872	1.26662	3.76822	1.27874
2.98775	3.08473	2.48166	2.42415	3.37189	2.17568	3.40238	2.04235	0.749986	2.33325	0.676817	2.01811	1.31705	1.49691	4.89015	1.9272	3.29262	1.39389	4.04871	1.41207
2.95726	2.79384	2.40849	2.13931	3.45116	1.90902	3.49994	1.76357	0.658524	2.03023	0.57316	1.75145	1.22559	1.21814	4.81089	1.64236	3.20726	1.10299	3.93895	1.11511
3.21945	3.10898	2.67678	2.52112	3.62798	2.2787	3.65847	2.13931	1.04876	2.52718	0.963397	2.23628	1.50607	1.70297	4.97552	1.96356	3.40238	1.50904	4.14627	1.5151
3.15848	2.95747	2.59751	2.30901	3.63408	1.98174	3.65847	1.87872	1.04876	2.33931	0.926812	2.02417	1.47558	1.46055	4.99991	1.67267	3.40238	1.23026	4.08529	1.19996
3.03043	2.95747	2.48166	2.35749	3.43896	2.13931	3.50603	2.01205	0.88413	2.29082	0.847545	2.06053	1.34144	1.56358	4.74382	1.88478	3.25604	1.38177	3.90237	1.36359
2.48776	3.29079	1.87192	2.63021	2.91458	2.32113	2.95117	2.19386	0.249995	2.55142	0.182923	2.22416	0.798766	1.66054	4.32919	1.98174	2.77434	1.5151	3.46945	1.49691
2.70727	3.1817	2.1402	2.44839	3.20116	2.16962	3.22555	2.01811	0.402432	2.30901	0.341457	2.06659	0.896325	1.52116	4.69504	1.84842	3.06092	1.33934	3.84139	1.33934
2.74995	3.16958	2.18289	2.5393	3.24384	2.2484	3.27433	2.10295	0.499991	2.44233	0.445114	2.1878	1.03657	1.64236	4.65235	1.94538	3.04872	1.44843	3.78042	1.44843
3.06092	3.00595	2.42678	2.33325	3.46335	2.01811	3.50603	1.8666	0.670719	2.19992	0.609745	1.94538	1.30485	1.36359	5.04869	1.67873	3.32921	1.18177	4.07919	1.16965
2.48776	3.16958	2.03655	2.52718	2.93897	2.31507	2.96336	2.20598	0.31097	2.41203	0.237801	2.14538	0.85974	1.64236	4.24992	2.07871	2.78653	1.56964	3.44506	1.56964
2.98775	3.1817	2.48776	2.56354	3.37799	2.2787	3.39018	2.14538	0.792668	2.47264	0.713402	2.22416	1.26827	1.67873	4.74382	1.96962	3.17067	1.49691	3.90846	1.50904
3.20726	3.02413	2.66459	2.38173	3.59749	2.13325	3.64627	1.99993	0.975592	2.39991	0.90852	2.11507	1.46339	1.5454	5.0121	1.8363	3.51213	1.37571	4.26212	1.39389
3.15848	3.25443	2.71946	2.66657	3.62188	2.41809	3.65847	2.28476	1.11583	2.63021	1.03657	2.32719	1.59143	1.81811	4.93284	2.10901	3.46945	1.67873	4.12188	1.67267
2.95117	2.76959	2.53654	2.12719	3.52433	1.93326	3.54872	1.79387	0.829253	1.96962	0.780473	1.67267	1.48778	1.18177	4.76211	1.70297	3.3353	1.15147	3.98773	1.18177
2.81702	3.06049	2.32923	2.39385	3.25604	2.22416	3.31701	2.09083	0.634135	2.29688	0.57316	1.99993	1.1951	1.46661	4.65845	2.04235	3.15848	1.43631	3.87798	1.49691
2.628	3.1817	2.06704	2.46658	3.12189	2.21204	3.14628	2.06659	0.359749	2.37567	0.280483	2.04235	0.969494	1.49691	4.58528	1.91508	2.94507	1.37571	3.73774	1.38783
2.81702	3.20594	2.28045	2.46658	3.36579	2.2484	3.40238	2.10295	0.512186	2.26658	0.457309	1.99387	1.2012	1.43631	4.95113	1.96962	3.21945	1.40601	4.01212	1.43631
2.81092	2.67263	2.31703	1.99387	3.32921	1.77569	3.3536	1.64236	0.585355	1.83024	0.542673	1.606	1.17071	1.06057	4.74991	1.52722	3.15848	0.987842	3.89017	1.01814
2.79263	2.92716	2.32313	2.27264	3.28043	2.06659	3.32921	1.93326	0.701207	2.16356	0.658524	1.87266	1.28656	1.38177	4.70113	1.82417	3.24384	1.30298	3.91456	1.3151
2.69507	3.01201	2.21337	2.32719	3.21336	2.12113	3.25604	1.97568	0.62194	2.19386	0.567063	1.9575	1.189	1.39389	4.57309	1.86054	3.09141	1.33328	3.75603	1.35147
3.23165	3.13322	2.76824	2.46658	3.68286	2.24234	3.70725	2.11507	1.09754	2.33325	1.03657	2.06053	1.69509	1.5454	5.06698	1.98174	3.57311	1.47873	4.28651	1.50297
3.12189	3.24836	2.56093	2.51506	3.56701	2.30901	3.61579	2.15144	0.829253	2.38173	0.780473	2.10295	1.41461	1.5454	5.06698	2.04235	3.42067	1.45449	4.17066	1.47873
3.12189	2.67263	2.70727	2.09083	3.55481	1.87872	3.59749	1.73933	1.15242	1.9575	1.11583	1.72115	1.61582	1.20602	4.83528	1.63024	3.40238	1.15753	4.07919	1.18783
2.85361	2.81808	2.31703	2.19386	3.18287	1.98175	3.21945	1.87266	0.853643	2.06053	0.817058	1.81205	1.39022	1.30904	4.5487	1.79387	3.15848	1.26662	3.79261	1.29086
3.05482	2.89686	2.67678	2.25446	3.53652	2.03629	3.56091	1.90296	0.993884	2.21204	0.969494	1.95144	1.46949	1.43025	4.80479	1.78175	3.37799	1.29086	4.04261	1.30298
3.01824	3.07261	2.49995	2.43021	3.46335	2.15144	3.49994	2.01811	0.780473	2.33931	0.737791	2.04841	1.34144	1.49085	4.84137	1.87266	3.3414	1.35753	4.03651	1.36359
2.96946	2.5999	2.54873	1.90902	3.49994	1.75145	3.54872	1.62418	0.88413	1.64236	0.878033	1.36359	1.54875	0.909057	4.91454	1.61206	3.42067	0.95148	4.15846	1.0242
2.84141	3.08473	2.25606	2.41203	3.31701	2.1575	3.3475	2.02417	0.670719	2.26658	0.62194	2.01811	1.2012	1.45449	4.70723	1.85448	3.0975	1.32722	3.86578	1.32722
2.81702	3.1817	2.32313	2.4787	3.28653	2.28476	3.32921	2.14538	0.682914	2.2787	0.652427	2.02417	1.26217	1.50297	4.68894	2.07871	3.22555	1.48479	3.89627	1.53934
3.26823	2.99989	2.78044	2.38173	3.63408	2.12719	3.66457	1.99387	1.23778	2.37567	1.14632	2.10295	1.75607	1.53328	4.93284	1.81811	3.49994	1.39995	4.17066	1.37571
2.93897	3.39987	2.45117	2.72111	3.43896	2.4787	3.46335	2.33325	0.719499	2.5999	0.658524	2.32113	1.28046	1.76963	4.85967	2.19386	3.3414	1.67267	4.0731	1.69085
3.02433	2.93322	2.49995	2.30295	3.51213	2.05447	3.54262	1.93326	0.878033	2.22416	0.829253	1.94538	1.40241	1.44237	4.84747	1.78781	3.25604	1.27268	4.04871	1.30298
2.59142	2.73929	2.07313	2.09083	3.03653	1.8363	3.06092	1.70297	0.414627	2.06053	0.329262	1.79993	0.865838	1.19996	4.47553	1.56358	2.94507	1.0242	3.60969	1.01208
2.628	2.78778	2.22557	2.12719	3.25604	1.90296	3.28043	1.78175	0.62194	1.94538	0.567063	1.69085	1.17071	1.16965	4.58528	1.66661	3.03653	1.10299	3.73774	1.14541
2.82922	2.86656	2.42678	2.22416	3.37189	2.03023	3.39628	1.8969	0.847545	2.04235	0.810961	1.83024	1.33534	1.36359	4.64626	1.81205	3.21945	1.27874	3.84139	1.29086
2.46337	3.07261	2.13411	2.38173	3.07921	2.26052	3.13409	2.12719	0.54877	2.05447	0.536576	1.78175	1.15242	1.39995	4.45114	2.13325	2.93897	1.48479	3.65847	1.59388
3.18287	2.81808	2.67068	2.19992	3.5853	1.96962	3.62188	1.8363	1.04876	2.15144	0.999982	1.86054	1.61582	1.32116	4.95113	1.72115	3.42067	1.1939	4.14627	1.20602
3.23165	2.99989	2.71336	2.34537	3.63408	2.10295	3.67066	1.96356	1.03657	2.21204	0.999982	1.9575	1.62192	1.42419	5.07918	1.82418	3.53652	1.32722	4.28041	1.32722
3.04872	2.93322	2.43898	2.2484	3.43896	1.98174	3.46945	1.86054	0.786571	2.20598	0.731694	1.92114	1.37802	1.36359	4.79259	1.69085	3.30482	1.21814	3.98773	1.20602
3.03653	3.16958	2.47556	2.50294	3.5853	2.2181	3.61579	2.07871	0.829253	2.33325	0.768279	2.05447	1.4451	1.46661	4.95723	1.90902	3.37799	1.38783	4.13407	1.38783
2.59751	3.15746	2.1463	2.49688	3.18287	2.24234	3.20726	2.12113	0.493893	2.38173	0.432919	2.07265	1.09144	1.53328	4.5365	1.99387	2.97556	1.43025	3.75603	1.46661
2.95117	2.94535	2.51825	2.30295	3.48774	2.09083	3.53042	1.9575	0.792668	2.09083	0.743889	1.81811	1.46339	1.3151	4.74991	1.8363	3.3536	1.3151	3.95115	1.30904
2.8597	3.02413	2.3963	2.32719	3.37799	2.09083	3.41457	1.96356	0.640232	2.1878	0.591453	1.8666	1.1951	1.36359	4.73772	1.78781	3.12189	1.27874	3.84139	1.26662
2.85361	3.30291	2.25606	2.64839	3.18287	2.41203	3.21945	2.2787	0.634135	2.57566	0.591453	2.28476	1.21949	1.79993	4.59138	2.09083	3.1036	1.63024	3.73164	1.61812
2.76824	2.74535	2.35971	2.06659	3.20116	1.87266	3.24994	1.75751	0.689012	1.78781	0.682914	1.55146	1.32924	1.09693	4.62187	1.67267	3.17677	1.12723	3.8353	1.15753
2.8658	2.79384	2.36581	2.08477	3.43286	1.86054	3.47555	1.73933	0.731694	1.90902	0.676817	1.66054	1.30485	1.10905	4.81089	1.65448	3.32311	1.07875	4.00602	1.10905
2.82927	3.07873	2.37805	2.47874	3.28049	2.24238	3.32927	2.10905	0.871951	2.37571	0.792683	2.10299	1.32317	1.61815	4.59756	1.98178	3.14634	1.52724	3.7622	1.52724
2.89634	3.18176	2.44512	2.5151	3.25	2.32117	3.29268	2.1939	0.780488	2.32117	0.72561	2.04845	1.42683	1.55755	4.66463	2.12723	3.2439	1.54543	3.87805	1.59391
3.11585	2.9151	2.64634	2.32723	3.58537	2.07875	3.60976	1.96966	1.13415	2.24844	1.08537	1.98178	1.60976	1.503	4.82927	1.82421	3.39024	1.38785	4.06098	1.39997
2.62195	2.82419	2.10976	2.17572	2.95122	1.97572	3.01829	1.86057	0.573171	1.96966	0.560976	1.703	1.20122	1.2424	4.28049	1.75754	2.94512	1.26664	3.54268	1.26664
2.96341	3.09691	2.42683	2.40602	3.43902	2.19996	3.48171	2.07269	0.72561	2.24238	0.670732	1.92724	1.35976	1.39997	4.87805	1.98178	3.32927	1.39997	4.09146	1.43028
2.86585	2.9151	2.32317	2.31511	3.21951	2.07875	3.2561	1.95148	0.731707	2.21208	0.695122	1.9333	1.2561	1.43634	4.57317	1.81209	3.14634	1.31513	3.77439	1.31513
3.04878	2.90298	2.53049	2.30905	3.42683	2.07269	3.46341	1.94542	0.926829	2.26056	0.835366	1.9939	1.40244	1.46058	4.70122	1.77572	3.31707	1.32119	3.96951	1.32119
2.82317	3.08479	2.31707	2.4848	3.31098	2.21208	3.34756	2.11511	0.804878	2.35753	0.737805	2.11511	1.27439	1.61815	4.56098	1.92724	3.10976	1.48482	3.72561	1.47876
2.96951	3.11509	2.45122	2.46662	3.44512	2.17572	3.45122	2.03027	0.72561	2.34541	0.664634	2.03027	1.30488	1.52118	4.83537	1.81209	3.28659	1.37573	4.03659	1.36361
3.13415	2.92722	2.65854	2.32117	3.67073	2.06663	3.69512	1.94542	1.13415	2.2242	1.09146	1.9939	1.64634	1.46058	4.87805	1.79997	3.37805	1.31513	4.08537	1.31513
2.82927	2.95146	2.43293	2.35147	3.28049	2.1636	3.32317	2.04845	0.908537	2.30299	0.853659	2.03027	1.37805	1.53937	4.46341	1.92118	3.15244	1.46664	3.71951	1.46664
3.12195	3.18176	2.63415	2.56965	3.5	2.31511	3.52439	2.1939	1.10366	2.55147	1.02439	2.29087	1.52439	1.7333	4.76829	1.99996	3.30488	1.57573	4.03659	1.57573
2.93902	3.07267	2.42073	2.44238	3.38415	2.18178	3.41463	2.06057	0.77439	2.32117	0.731707	2.06663	1.31707	1.5333	4.70122	1.92724	3.18293	1.39997	3.89024	1.40603
2.92683	3.12115	2.42683	2.46662	3.41463	2.2242	3.43902	2.09693	0.75	2.28481	0.682927	2.03633	1.36585	1.50906	4.78659	1.97572	3.23171	1.44846	3.93902	1.46664
2.80488	3.02419	2.2439	2.32117	3.29268	2.07269	3.32927	1.93936	0.579268	2.2242	0.512195	1.95754	1.09146	1.37573	4.76829	1.81815	3.12805	1.24846	3.87805	1.26058
2.53049	3.06661	2.04878	2.43632	3.0061	2.24844	3.05488	2.11511	0.506098	2.26662	0.463415	2.03633	1.02439	1.55149	4.30488	2.0242	2.90244	1.52118	3.54878	1.52724
3.09146	2.98176	2.60976	2.36359	3.46341	2.11511	3.4878	1.98178	1.03049	2.27269	0.97561	2.00602	1.4878	1.47876	4.69512	1.78179	3.30488	1.37573	3.93293	1.36967
3.2561	2.72116	2.77439	2.07269	3.73171	1.77572	3.75	1.63027	1.09756	1.98178	1.0061	1.66664	1.60976	1.12119	5.23171	1.41209	3.58537	0.951497	4.32927	0.915135
2.95122	2.9454	2.4939	2.38177	3.27439	2.18178	3.29268	2.07875	1.04878	2.32723	0.987805	2.07875	1.56098	1.57573	4.5061	1.94542	3.21951	1.503	3.7622	1.50906
3.04878	2.98782	2.61585	2.34541	3.5	2.12723	3.54268	1.98178	1.0061	2.23632	0.963415	2.00602	1.52439	1.503	4.76829	1.83027	3.32927	1.38785	4.0122	1.38179
3.0061	2.78177	2.5	2.15754	3.52439	1.95148	3.54878	1.83633	0.853659	2.07875	0.786585	1.78785	1.39024	1.26058	4.86585	1.75148	3.32927	1.1818	4.06098	1.20604
2.96341	3.13934	2.46341	2.44844	3.45122	2.24238	3.5	2.11511	0.804878	2.26056	0.768293	1.9939	1.40244	1.48482	4.81707	2.01814	3.32317	1.44846	4.05488	1.48482
3	2.81813	2.5122	2.10299	3.36585	1.83027	3.39024	1.703	0.707317	2.04845	0.646341	1.75754	1.34756	1.14543	4.82317	1.50906	3.2622	0.999981	3.9939	0.98786
2.43293	3.39388	1.91463	2.75752	2.89024	2.50298	2.90854	2.38783	0.329268	2.57571	0.292683	2.29087	0.920732	1.78785	4.21341	2.2242	2.83537	1.7636	3.43293	1.75148
2.88415	2.83025	2.47561	2.19996	3.35366	1.9939	3.40244	1.87269	0.79878	2.03633	0.768293	1.77572	1.32317	1.28482	4.70732	1.80603	3.2622	1.23028	3.91463	1.26664
3.21945	2.90292	2.71336	2.30901	3.59749	1.96356	3.60969	1.83024	1.10364	2.34537	1.01218	2.07265	1.51217	1.47873	4.90235	1.5757	3.40238	1.1939	4.13407	1.13935
2.98775	3.03019	2.48776	2.37567	3.37799	2.09083	3.39628	1.93326	0.762181	2.43021	0.628037	2.12719	1.24998	1.49691	4.73772	1.71509	3.17067	1.2848	3.89627	1.24238
3.07311	3.26655	2.57312	2.57566	3.48774	2.33325	3.54262	2.16962	0.792668	2.47264	0.731694	2.17568	1.41461	1.58176	4.94503	2.03629	3.32921	1.47873	4.19504	1.49085
3.0975	3.21806	2.48776	2.5999	3.52433	2.26658	3.56701	2.11507	0.865838	2.5696	0.756084	2.26658	1.34144	1.67873	4.91454	1.87266	3.24994	1.47267	4.01212	1.41207
3.20726	2.92716	2.56703	2.24234	3.65847	1.90902	3.68896	1.77569	0.90852	2.26658	0.804863	2.01205	1.37193	1.35753	5.0182	1.53934	3.38408	1.06663	4.21334	1.03633
2.93897	3.04837	2.3902	2.32113	3.42677	2.09083	3.47555	1.93932	0.725596	2.26658	0.585355	1.91508	1.25607	1.32116	4.93893	1.86054	3.29262	1.21208	4.08529	1.23632
2.83531	3.02413	2.24996	2.36961	3.29872	2.09083	3.3475	1.93326	0.62194	2.29082	0.506088	1.99387	1.13413	1.43025	4.70723	1.74539	3.01824	1.26662	3.8292	1.2545
2.98165	3.07261	2.42678	2.43627	3.35969	2.1878	3.40847	2.06659	0.810961	2.36961	0.731694	2.07871	1.40241	1.50904	4.70723	1.8969	3.26823	1.41813	3.95115	1.41207
3.14628	3.32109	2.60971	2.62415	3.55481	2.36961	3.60969	2.2181	0.926812	2.55142	0.804863	2.22416	1.45119	1.62418	5.04869	2.07871	3.45116	1.50904	4.24992	1.52722
3.05482	3.21806	2.54264	2.55748	3.54872	2.26658	3.59749	2.11507	0.902422	2.49082	0.829253	2.17568	1.40851	1.59388	4.91454	1.93932	3.32921	1.45449	4.09749	1.46055
2.71336	2.99989	2.24996	2.30295	3.20726	2.06659	3.25604	1.92114	0.780473	2.15144	0.719499	1.79993	1.37802	1.29086	4.51211	1.79387	3.1158	1.26056	3.81091	1.2848
3.03043	2.84232	2.51215	2.18174	3.42677	1.94538	3.49994	1.78781	0.878033	2.10295	0.798766	1.76357	1.39022	1.21814	4.90235	1.66054	3.32921	1.12117	4.09749	1.14541
2.99385	3.12716	2.48776	2.51506	3.40847	2.27264	3.44506	2.13931	0.88413	2.46658	0.792668	2.1878	1.36583	1.65448	4.75601	1.98175	3.23165	1.50904	3.97554	1.5151
2.70727	3.23624	2.1524	2.4787	3.18897	2.2484	3.25604	2.09689	0.414627	2.27264	0.365847	1.97568	1.03047	1.40601	4.66455	2.01811	3.09141	1.36359	3.90237	1.41207
2.89019	2.81808	2.32313	2.1878	3.28653	1.9575	3.3414	1.82418	0.780473	2.09689	0.695109	1.81205	1.29266	1.2545	4.67065	1.71509	3.17067	1.15753	3.92676	1.18177
2.81702	2.67263	2.27435	1.99387	3.24994	1.79993	3.28653	1.66054	0.707304	1.91508	0.62194	1.63024	1.18291	1.04845	4.65845	1.59388	3.20726	1.0242	3.95115	1.06663
2.93897	3.13322	2.42069	2.43021	3.41457	2.1878	3.46335	2.05447	0.670719	2.38173	0.560965	2.09689	1.20729	1.48479	4.83528	1.90296	3.22555	1.35753	4.04871	1.38783
2.97556	2.78172	2.48776	2.17568	3.38408	1.96356	3.43286	1.82418	0.993884	2.11507	0.878033	1.81205	1.47558	1.2545	4.75601	1.70903	3.26214	1.17571	4.01212	1.21814
2.70727	2.93929	2.25606	2.30295	3.12799	2.10295	3.18287	1.96962	0.725596	2.19386	0.628037	1.8969	1.24388	1.3454	4.46333	1.87266	3.02433	1.32722	3.77432	1.36359
2.98775	3.32715	2.37801	2.68475	3.39018	2.38173	3.42677	2.23628	0.780473	2.69687	0.682914	2.40597	1.24998	1.76357	4.73772	2.03629	3.22555	1.58176	3.92676	1.56358
3.1158	3.13322	2.61581	2.42415	3.56701	2.21204	3.59749	2.07871	0.957299	2.28476	0.890228	2.00599	1.52436	1.43631	4.91454	1.94538	3.43896	1.41207	4.19504	1.44843
3.37189	3.23018	2.6341	2.51506	3.8292	2.1878	3.87798	2.03023	1.04266	2.49082	0.926812	2.16962	1.56704	1.52116	5.23161	1.83024	3.65847	1.32722	4.43894	1.30298
3.1097	3.03019	2.52434	2.29688	3.49994	2.03629	3.53652	1.87266	0.670719	2.20598	0.585355	1.90902	1.24998	1.29086	5.06088	1.76963	3.39628	1.16965	4.15846	1.1939
3.1036	3.03019	2.51825	2.28476	3.49994	2.03023	3.54872	1.8666	0.676817	2.19992	0.591453	1.90296	1.25607	1.29086	5.04869	1.76357	3.37799	1.17571	4.15846	1.18783
2.90239	3.15746	2.37801	2.50294	3.36579	2.2787	3.42067	2.13931	0.817058	2.37567	0.743889	2.08477	1.33534	1.55752	4.7804	2.04235	3.17067	1.49085	3.97554	1.52116
2.92678	3.36351	2.37191	2.68475	3.32921	2.39385	3.37799	2.24234	0.743889	2.66051	0.652427	2.38173	1.24388	1.78781	4.75601	2.02417	3.15848	1.61206	3.96944	1.56964
3.23165	3.07261	2.69507	2.39991	3.69505	2.1575	3.73164	2.01811	1.04266	2.34537	0.963397	2.04235	1.60363	1.47267	5.0304	1.84842	3.48164	1.38783	4.20724	1.39995
3.31091	3.03625	2.78044	2.36961	3.75603	2.11507	3.79871	1.96356	1.07315	2.33325	0.957299	2.04841	1.59753	1.44843	5.15234	1.81205	3.5914	1.27874	4.35968	1.2848
3.18897	2.86656	2.55483	2.20598	3.56091	1.8969	3.5792	1.74539	0.841448	2.22416	0.737791	1.8969	1.36583	1.27874	4.95723	1.55146	3.36579	1.04845	4.21334	1.03633
3.07311	3.09686	2.53654	2.37567	3.47555	2.13325	3.53652	1.96962	0.792668	2.27264	0.682914	1.98175	1.37802	1.35147	4.91454	1.82418	3.39018	1.2545	4.18285	1.26662
3.07311	3.1514	2.53044	2.55748	3.44506	2.26052	3.48774	2.12113	0.902422	2.56354	0.786571	2.28476	1.4268	1.61812	4.79259	1.94538	3.27433	1.44843	3.98773	1.44843
3.20726	3.23624	2.71946	2.54536	3.67066	2.31507	3.73164	2.16356	0.999982	2.37567	0.914617	2.07871	1.65851	1.49691	5.14015	2.03629	3.63408	1.47267	4.35358	1.49691
2.89019	2.90292	2.3841	2.20598	3.35969	1.93326	3.41457	1.77569	0.725596	2.1575	0.634135	1.84842	1.27437	1.2545	4.73162	1.56964	3.13409	1.10905	3.90237	1.08481
3.09141	3.13322	2.56093	2.43021	3.54872	2.19992	3.59749	2.05447	0.804863	2.36355	0.676817	2.06659	1.25607	1.47267	5.07918	1.93326	3.37799	1.36965	4.23163	1.39389
3.20726	2.98171	2.65239	2.29688	3.5792	2.05447	3.65237	1.88478	0.902422	2.23022	0.817058	1.90902	1.46339	1.29086	5.11576	1.74539	3.46945	1.15753	4.28041	1.17571
3.18897	2.96353	2.76824	2.30901	3.70115	2.07265	3.74383	1.93932	1.14022	2.29082	1.06096	2.01811	1.6707	1.45449	4.90235	1.78781	3.51213	1.32722	4.18285	1.3151
3.14628	3.08473	2.56703	2.43021	3.5792	2.18174	3.64627	2.03023	0.975592	2.27264	0.890228	1.96962	1.57314	1.41207	5.00601	1.90902	3.45116	1.35147	4.18895	1.36965
2.70727	2.86656	2.20728	2.2484	3.1036	2.03629	3.14628	1.90296	0.713402	2.16356	0.628037	1.87872	1.21949	1.38177	4.35358	1.78781	2.98775	1.32722	3.64627	1.33934
3.03653	2.8605	2.46337	2.13931	3.51213	1.93326	3.57311	1.78175	0.743889	2.01811	0.634135	1.72721	1.30485	1.13329	4.93284	1.67873	3.37189	1.08481	4.18895	1.10905
2.878	2.86656	2.3902	2.1878	3.37799	1.93326	3.42067	1.78781	0.780473	2.11507	0.695109	1.80599	1.34754	1.2545	4.70723	1.6363	3.21945	1.13935	3.90237	1.15753
2.97556	2.94535	2.43898	2.32719	3.3353	2.04235	3.37189	1.8969	0.902422	2.26052	0.798766	1.93326	1.45119	1.33934	4.70723	1.76357	3.18287	1.2242	3.97554	1.2545
3.31701	2.509	2.78044	1.90902	3.71944	1.606	3.74993	1.46055	1.16461	1.85448	1.10974	1.56964	1.70119	0.999963	4.96942	1.21208	3.53652	0.830272	4.23773	0.806031
3.18287	2.84838	2.6341	2.23628	3.49384	1.98174	3.53652	1.84842	1.04876	2.23628	0.963397	1.9575	1.56095	1.37571	4.79259	1.64236	3.3353	1.23026	4.04261	1.21814
3.02433	2.92716	2.50605	2.32719	3.47555	2.05447	3.54262	1.92114	0.945105	2.27264	0.853643	1.99993	1.49388	1.39995	4.82918	1.75145	3.31701	1.27268	4.03651	1.27874
2.84751	2.90292	2.21337	2.23628	3.26823	1.94538	3.3414	1.78781	0.554868	2.21204	0.426821	1.9272	1.04876	1.27874	4.74382	1.606	3.09141	1.09087	3.87798	1.09693
3.13409	2.58778	2.70727	1.93326	3.64018	1.73933	3.68286	1.5757	1.09144	1.81205	1.03047	1.47873	1.6646	0.975721	4.98771	1.53328	3.48164	0.933299	4.23773	0.969661
2.78044	3.10292	2.19508	2.44839	3.1097	2.15144	3.15238	2.01205	0.512186	2.45445	0.402432	2.15144	1.04266	1.53328	4.48772	1.82418	2.97556	1.36965	3.71335	1.33328
3.09141	3.14534	2.57312	2.4787	3.45725	2.1878	3.48774	2.05447	0.93291	2.57566	0.786571	2.2484	1.37802	1.59994	4.81698	1.82418	3.21945	1.38783	3.99993	1.3454
2.99994	3.12716	2.47556	2.43021	3.46335	2.19992	3.49994	2.06053	0.762181	2.41809	0.664622	2.16962	1.29266	1.5454	4.79869	1.89084	3.26214	1.39995	3.99383	1.39389
3.03043	3.19988	2.43898	2.55748	3.45116	2.23022	3.48774	2.07871	0.768279	2.5393	0.676817	2.24234	1.30485	1.61812	4.80479	1.89084	3.25604	1.43631	4.01212	1.43631
3.32921	2.99989	2.85361	2.38779	3.79261	2.12113	3.8292	1.98781	1.31705	2.31507	1.22559	2.07871	1.76826	1.56358	5.09747	1.8363	3.54872	1.35147	4.3048	1.33934
3.29872	3.20594	2.8658	2.55142	3.71944	2.32113	3.75603	2.17568	1.10364	2.50294	1.01827	2.21204	1.60973	1.66661	5.07308	2.04235	3.50603	1.52116	4.2926	1.53328
3.22555	3.31503	2.73775	2.68475	3.61579	2.41203	3.64018	2.27264	1.09754	2.71505	1.02437	2.41809	1.56095	1.84842	4.79869	2.04235	3.35969	1.64236	4.09749	1.606
3.16458	2.99989	2.73166	2.29082	3.66457	2.12113	3.71335	1.96962	1.10974	2.10901	1.04266	1.77569	1.70119	1.2848	5.00601	1.93326	3.57311	1.3151	4.24382	1.36965
2.81702	2.89686	2.45117	2.2181	3.32311	2.03023	3.36579	1.88478	0.847545	2.06659	0.792668	1.77569	1.40241	1.26056	4.60967	1.83024	3.19506	1.24844	3.92066	1.2848
3.41457	3.27867	2.91458	2.68475	3.77432	2.40597	3.81091	2.26052	1.35363	2.73323	1.23778	2.41809	1.83533	1.82418	5.10966	2.09083	3.56091	1.66054	4.32919	1.64236
2.82922	2.72111	2.36581	2.12113	3.3536	1.84236	3.39018	1.70297	0.707304	2.20598	0.591453	1.8666	1.22559	1.27874	4.60967	1.48479	3.16458	1.09693	3.84749	1.04845
3.17067	2.80596	2.70117	2.1878	3.53652	1.96962	3.56701	1.8363	1.17071	2.12719	1.08535	1.87872	1.6707	1.32722	4.81698	1.73327	3.41457	1.23026	4.09139	1.24238
3.43286	2.62415	2.95117	2.03023	3.817	1.79993	3.84749	1.66661	1.40851	2.02417	1.34144	1.75145	1.86582	1.21814	5.0121	1.52116	3.5853	1.07269	4.26212	1.04845
3.05482	2.64839	2.60361	2.06659	3.43896	1.82418	3.48774	1.70297	1.10974	2.06659	1.01218	1.78781	1.58534	1.23026	4.67674	1.5454	3.30482	1.10905	3.96334	1.10299
3.03043	2.85444	2.6341	2.26052	3.48164	2.07265	3.53042	1.93932	1.15852	2.16962	1.10974	1.91508	1.6768	1.39389	4.68284	1.86054	3.31091	1.3454	3.95724	1.37571
3.12799	3.02413	2.60361	2.37567	3.5853	2.09689	3.60969	1.95144	0.871935	2.41809	0.768279	2.08477	1.34144	1.49085	4.86576	1.76357	3.28653	1.26662	4.0609	1.24238
3.26823	3.03625	2.84141	2.4787	3.5914	2.22416	3.60969	2.10295	1.39022	2.49082	1.32315	2.22416	1.81704	1.71509	4.70723	1.90902	3.43286	1.53934	4.0548	1.5151
2.84141	3.09079	2.43288	2.44233	3.41457	2.16962	3.47555	2.03629	0.682914	2.30901	0.609745	1.99387	1.26827	1.46055	4.69504	1.87872	3.14628	1.38177	3.87798	1.37571
3.1158	3.13928	2.6341	2.49082	3.56091	2.26052	3.59749	2.13931	1.04876	2.41203	0.975592	2.15144	1.53656	1.58176	4.81698	2.01811	3.46335	1.49691	4.15236	1.52116
3.05482	3.04837	2.6341	2.34537	3.5792	2.16356	3.62188	2.04841	0.963397	2.22416	0.85974	1.93932	1.53046	1.38783	4.90235	2.01811	3.41457	1.38783	4.17675	1.45449
3.19506	2.76959	2.75605	2.17568	3.60359	1.91508	3.65847	1.77569	1.15852	2.11507	1.08535	1.84842	1.64631	1.3151	4.90845	1.59388	3.39018	1.14541	4.07919	1.12117
2.76824	2.9211	2.40239	2.23628	3.30482	2.05447	3.3536	1.90902	0.865838	2.06053	0.792668	1.76357	1.4268	1.26056	4.65235	1.90296	3.23165	1.3151	3.92676	1.36359
3.06702	2.75141	2.67068	2.06659	3.5792	1.87266	3.63408	1.72721	0.951202	1.87872	0.90852	1.59388	1.53656	1.09087	4.88406	1.64236	3.40847	1.05451	4.15846	1.10905
3.48164	3.01807	2.98775	2.44233	3.80481	2.10295	3.84749	1.96962	1.32924	2.49082	1.23168	2.19992	1.71948	1.5757	5.12186	1.73327	3.60969	1.35147	4.32919	1.3151
3.0975	3.07261	2.51825	2.46052	3.49994	2.09689	3.54872	1.95144	0.774376	2.5999	0.628037	2.29688	1.18291	1.61812	4.85357	1.70903	3.23165	1.26662	4.02432	1.23632
2.93287	2.67263	2.48166	2.01205	3.51213	1.77569	3.54872	1.63024	0.939007	1.93326	0.841448	1.68479	1.40241	1.10299	4.75601	1.50297	3.28043	0.975722	3.96334	0.969661
3.12189	2.92716	2.55483	2.27264	3.45116	2.05447	3.49994	1.89084	0.951202	2.27264	0.847545	1.96962	1.50607	1.35147	4.82918	1.75751	3.30482	1.24238	4.0609	1.24844
3.42677	3.04837	3.00604	2.35749	4.01822	2.1878	4.0609	2.04841	1.36583	2.1878	1.32924	1.88478	1.98167	1.37571	5.29868	2.01811	3.8292	1.39995	4.57309	1.44237
2.70117	3.10898	2.26825	2.45445	3.17067	2.1878	3.20726	2.06659	0.634135	2.38173	0.536576	2.09083	1.14632	1.52116	4.48163	1.8666	2.95726	1.47267	3.67066	1.43631
3.39018	2.69081	2.98775	2.07871	3.85359	1.86054	3.90846	1.75751	1.439	1.97568	1.36583	1.72721	1.96948	1.1939	5.06088	1.65448	3.73164	1.16359	4.36577	1.18177
2.95726	2.76353	2.54264	2.15144	3.36579	1.92114	3.39018	1.80599	0.920715	2.07871	0.85974	1.8363	1.39632	1.30298	4.61577	1.69085	3.23165	1.1939	3.86578	1.21814
2.99994	2.67263	2.54873	2.06659	3.3475	1.8363	3.37799	1.69691	0.926812	2.09083	0.841448	1.81811	1.41461	1.26662	4.60967	1.56358	3.15848	1.10299	3.817	1.07875
2.76824	2.63627	2.31703	2.00599	3.21336	1.75145	3.24384	1.606	0.658524	1.98174	0.57316	1.65448	1.16461	1.10299	4.50601	1.46661	3.03653	0.963601	3.74383	0.94542
3.17067	2.41809	2.77434	1.8363	3.60359	1.65448	3.64627	1.53328	1.28046	1.77569	1.21339	1.46661	1.81094	0.975721	4.72552	1.41207	3.49994	0.975721	4.0731	0.987842
